# Supplementary material for: Earth microbial co-occurrence network reveals interconnection pattern across microbiomes
Source: Microbiome. 2020 Jun 4;8:82. doi: 10.1186/s40168-020-00857-2 (PMC7273686; doi:10.1186/s40168-020-00857-2)
Supplement: Supplementary file 2 — Data file S1. Dataset of literature validation records. [file 40168_2020_857_MOESM1_ESM.xls]

## Sheet: Table S1
species1	species2	frequency	over.expression	relationship	DOI
Opitutus_terrae	Haliscomenobacter_hydrossis	4	0.000345	co-occurence in a mature phototrophic Navicula sp_based biofilm promoted into a shrimp culture system	10.1111/are.13037
Haliangium_ochraceum	Chondromyces_robustus	4	0.014677	co-occurence in a polyunsaturated fatty acid-rich and steroid-producing soil	10.1099/ijs.0.068270-0
Gemmatimonas_aurantiaca	Spirochaeta_alkalica	4	0.000717	co-occurence in activated sludge	10.1016/j.biortech.2009.05.041
Haliscomenobacter_hydrossis	Caldilinea_aerophila	4	0.00136481	co-occurence in activated sludge	10.1016/j.watres.2016.05.042
Gemmatimonas_aurantiaca	Roseiflexus_castenholzii	4	0.000227	co-occurence in Activated Sludge and Soluble Microbial Products in Wastewater Treatment Systems	10.1061/(ASCE)1090-025X(2007)11:4(240)
Gemmatimonas_aurantiaca	Paenibacillus_tarimensis	4	1.88e-05	co-occurence in Asian Deserts	10.1007/978-981-13-0329-6_13
Legionella_tucsonensis	Gemmata_obscuriglobus	4	0.00409635	co-occurence in copper drinking water biofilms	10.1111/1751-7915.12457
Niastella_populi	Parachlamydia_acanthamoebae	4	9.82e-05	co-occurence in Free-living amoebae	10.1016/j.watres.2013.07.047
Ilumatobacter_fluminis	Cystobacter_badius	4	0.000185	co-occurence in high-altitude freshwater wetland sediment	10.1007/s10201-014-0429-0
Haliangium_ochraceum	Ornatilinea_apprima	4	0.017118	co-occurence in high-salinity pharmaceutical wastewater	10.1016/j.watres.2018.01.020
Haliangium_ochraceum	Clostridium_cellulosi	4	6.72e-05	co-occurence in paddy soils	10.1016/j.ecoenv.2018.09.101
Haliangium_ochraceum	Clostridium_hylemonae	4	0.000152	co-occurence in paddy soils	10.1016/j.ecoenv.2018.09.101
Kofleria_flava	Clostridium_algifaecis	4	1.18e-06	co-occurence in rice field soils	10.1007/s12275-016-6463-3
Kofleria_flava	Opitutus_terrae	4	1.05e-06	co-occurence in root-associated microbiota in medicinal plants?Astragalus membranaceus?and?Astragalus mongholicus	10.1007/s13213-017-1285-z
Marinithermus_hydrothermalis	Gemmatimonas_aurantiaca	4	3.24e-05	co-occurence in semi-arid grasslands of China	10.1016/j.ecoleng.2016.09.003
Kofleria_flava	Geopsychrobacter_electrodiphilus	4	0.000135	co-occurence in soil of Pinus massoniana?pinewood forest	10.1016/j.apsoil.2014.08.008
Haliangium_ochraceum	Eubacterium_coprostanoligenes	4	0.000152	co-occurence in the endemic Baikal sponge Swartschewskia papyracea	10.1134/S1022795416010099
Gemmatimonas_aurantiaca	Nannocystis_exedens	4	0.00195185	co-occurence in the granulation of aerobic sludge used to treat p-chloroaniline wastewater	10.1016/j.cej.2017.07.174
Martelella_radicis	Gemmatimonas_aurantiaca	4	5.15e-06	co-occurence in the soil microbiome	10.1016/j.envpol.2016.02.043
Haliangium_ochraceum	Iamia_majanohamensis	4	0.000313	co-occurence in the soil microbiome	10.1016/j.soilbio.2018.06.029
Listeria_welshimeri	Gemmatimonas_aurantiaca	4	3.24e-05	co-occurence in?Solenopsis invicta?and?Solenopsis geminata?Ant Colonies?	10.1007/s00248-010-9793-4
Gemmatimonas_aurantiaca	Rickettsia_conorii	4	1.88e-05	co-occurence?in the rhizosphere of maize	10.1371/journal.pone.0178425
Anaerolinea_thermophila	Gemmata_obscuriglobus	3	0.000127	co-occurrence	10.1007/s00253-014-6194-5
Anaerolinea_thermophila	Geopsychrobacter_electrodiphilus	3	5.88e-05	co-occurrence	10.7282/T3F1920Q
Anaerolinea_thermophila	Opitutus_terrae	3	0.000238	co-occurrence	10.1016/j.jclepro.2018.02.151
Anaeromyxobacter_dehalogenans	Rubrobacter_taiwanensis	3	7.08e-05	co-occurrence	10.1016/j.jenvman.2018.03.088
Azomonas_agilis	Gemmatimonas_aurantiaca	3	0.000201	co-occurrence	1000-6923(2018)08-3042-07
Azomonas_agilis	Opitutus_terrae	3	4.61e-06	co-occurrence	10.4314/wsa.v42i3.13
Azospirillum_brasilense	Nitrososphaera_viennensis	3	5e-05	co-occurrence	10.1016/j.biortech.2017.01.026
Bacteroides_cellulosolvens	Geopsychrobacter_electrodiphilus	3	0.00541418	co-occurrence	10.1016/j.ijhydene.2015.07.072
Bdellovibrio_exovorus	Aquicella_siphonis	3	0.00313625	co-occurrence	10.1007/s11274-017-2287-5
Byssovorax_cruenta	Gemmatimonas_aurantiaca	3	1.88e-05	co-occurrence	10.1007/s11104-011-1089-z
Byssovorax_cruenta	Haliangium_ochraceum	3	6.91e-05	co-occurrence	10.1016/j.watres.2018.01.020
Cellulosilyticum_ruminicola	Leptolinea_tardivitalis	3	0.000434	co-occurrence	10.13344/j.microbiol.china.140344
Chondromyces_robustus	Bulleidia_extructa	3	0.00100578	co-occurrence	10.1016/j.meegid.2016.08.001
Chryseolinea_serpens	Haliangium_ochraceum	3	0.00611318	co-occurrence	10.1038/s41598-018-37338-4
Chryseolinea_serpens	Tepidisphaera_mucosa	3	0.000917	co-occurrence	10.1016/j.biortech.2017.09.088
Clostridium_algifaecis	Elusimicrobium_minutum	3	4.33e-05	co-occurrence	10.1016/j.ijhydene.2012.01.093
Clostridium_gasigenes	Gemmatimonas_aurantiaca	3	0.000201	co-occurrence	10.1038/srep33155
Clostridium_ghonii	Haliangium_ochraceum	3	0.000645	co-occurrence	10.1016/j.micres.2017.09.002
Clostridium_halophilum	Gemmatimonas_aurantiaca	3	0.00195185	co-occurrence	NA
Clostridium_hylemonae	Aquicella_siphonis	3	4.61e-06	co-occurrence	10.1016/j.bej.2017.09.004
Clostridium_thermosuccinogenes	Gemmatimonas_aurantiaca	3	0.00725683	co-occurrence	NA
Dehalogenimonas_lykanthroporepellens	Haliscomenobacter_hydrossis	3	6.91e-05	co-occurrence	http://dar.aucegypt.edu/handle/10526/4614
Desulfatitalea_tepidiphila	Gemmatimonas_aurantiaca	3	1.88e-05	co-occurrence	10.1007/s10126-016-9723-7
Desulfocapsa_thiozymogenes	Gemmatimonas_aurantiaca	3	0.00725683	co-occurrence	10.1038/srep37473
Desulfomonile_tiedjei	Aquicella_lusitana	3	0.00107816	co-occurrence	10.1016/j.scitotenv.2012.07.022
Desulfomonile_tiedjei	Chondromyces_robustus	3	0.010016	co-occurrence	10.1038/ismej.2011.95
Desulfomonile_tiedjei	Haliangium_ochraceum	3	0.0347183	co-occurrence	https://repository.lib.ncsu.edu/bitstream/handle/1840.4/8633/NC-WRRI-449.pdf;sequence=1
Desulfomonile_tiedjei	Haliscomenobacter_hydrossis	3	0.00349246	co-occurrence	10.4236/aim.2014.45032
Desulfomonile_tiedjei	Sphaerochaeta_multiformis	3	3.43e-05	co-occurrence	10.1002/mbo3.241
Desulfuromonas_thiophila	Aquicella_siphonis	3	0.00013	co-occurrence	10.4236/aim.2014.45032
Desulfuromonas_thiophila	Gemmatimonas_aurantiaca	3	0.000196	co-occurrence	10.1007/s00248-017-0973-3
Elusimicrobium_minutum	Acinetobacter_bohemicus	3	1.54e-05	co-occurrence	10.1264/jsme2.ME15195
Gaiella_occulta	Chondromyces_robustus	3	0.00718302	co-occurrence	10.1038/srep21938
Gaiella_occulta	Gemmata_obscuriglobus	3	0.0275076	co-occurrence	10.1515/biolog-2016-0161
Gaiella_occulta	Phaselicystis_flava	3	9.62e-05	co-occurrence	https://www.researchgate.net/profile/Marsel_Kabilov/publication/301294401_Bacterial_16S_DNA_diversity_in_the_rhizosphere_soil_of_the_two_pine_species/links/5710746a08ae68dc7909763e/Bacterial-16S-DNA-diversity-in-the-rhizosphere-soil-of-the-two-pine-species.pdf
Gemmata_obscuriglobus	Agrococcus_casei	3	0.000569	co-occurrence	10.15244/pjoes/69029
Gemmata_obscuriglobus	Blastocatella_fastidiosa	3	0.0110545	co-occurrence	10.1016/j.procbio.2017.07.033
Gemmata_obscuriglobus	Sphaerochaeta_multiformis	3	0.0117396	co-occurrence	10.1016/j.jaci.2017.04.022
Gemmata_obscuriglobus	Vampirovibrio_chlorellavorus	3	0.0122713	co-occurrence	10.1016/j.soilbio.2018.09.028
Gemmatimonas_aurantiaca	Acidobacterium_capsulatum	3	0.000196	co-occurrence	10.1371/journal.pone.0023321
Gemmatimonas_aurantiaca	Acinetobacter_bohemicus	3	0.000201	co-occurrence	10.1007/s00248-015-0583-
Gemmatimonas_aurantiaca	Azospirillum_humicireducens	3	1.88e-05	co-occurrence	10.1371/journal.pone.0178425
Gemmatimonas_aurantiaca	Bacillus_luteus	3	0.000201	co-occurrence	10.1016/j.scitotenv.2016.09.017
Gemmatimonas_aurantiaca	Bacillus_siamensis	3	0.000201	co-occurrence	10.1016/j.scitotenv.2016.09.017
Gemmatimonas_aurantiaca	Bdellovibrio_exovorus	3	0.00119235	co-occurrence	10.1016/j.ecoleng.2015.04.083
Gemmatimonas_aurantiaca	Brevundimonas_faecalis	3	0.000201	co-occurrence	10.1007/s00248-016-0861-2.
Gemmatimonas_aurantiaca	Clostridium_hungatei	3	0.047309	co-occurrence	10.1371/journal.pone.0092958
Gemmatimonas_aurantiaca	Deinococcus_radiotolerans	3	0.000201	co-occurrence	10.1111/j.1462-2920.2007.01254
Gemmatimonas_aurantiaca	Desulfomonile_tiedjei	3	3.21e-05	co-occurrence	10.1007/s10201-014-0429-0
Gemmatimonas_aurantiaca	Devosia_glacialis	3	3.24e-05	co-occurrence	10.1016/j.apsoil.2018.12.004
Gemmatimonas_aurantiaca	Gaiella_occulta	3	0.00400382	co-occurrence	10.1371/journal.pone.0186939
Gemmatimonas_aurantiaca	Geobacter_thiogenes	3	0.00195185	co-occurrence	10.1016/j.ygeno.2011.08.001
Gemmatimonas_aurantiaca	Ignavibacterium_album	3	0.000717	co-occurrence	10.1038/srep41230
Gemmatimonas_aurantiaca	Intestinimonas_butyriciproducens	3	1.97e-05	co-occurrence	10.1016/j.apenergy.2017.10.075
Gemmatimonas_aurantiaca	Kofleria_flava	3	1.04e-08	co-occurrence	10.1016/j.landurbplan.2018.05.003
Gemmatimonas_aurantiaca	Legionella_quinlivanii	3	0.00195185	co-occurrence	10.1007/s00248-015-0583-x
Gemmatimonas_aurantiaca	Leptolinea_tardivitalis	3	0.0171149	co-occurrence	10.1016/j.apsoil.2015.02.012
Gemmatimonas_aurantiaca	Lewinella_marina	3	0.000201	co-occurrence	10.1016/j.watres.2017.08.061
Gemmatimonas_aurantiaca	Methylococcus_capsulatus	3	0.0012334	co-occurrence	10.1007/s10201-014-0429-0
Gemmatimonas_aurantiaca	Mycoplasma_falconis	3	0.000201	co-occurrence	10.1016/j.soilbio.2013.12.002
Haliangium_ochraceum	Clostridium_botulinum	3	0.0123305	co-occurrence	10.1016/j.micres.2017.09.002
Haliangium_ochraceum	Cystobacter_violaceus	3	6.91e-05	co-occurrence	10.1186/s12866-017-1002-x
Haliangium_ochraceum	Desulfobulbus_rhabdoformis	3	0.000313	co-occurrence	10.1016/j.micres.2013.09.019
Haliangium_ochraceum	Diplorickettsia_massiliensis	3	6.91e-05	co-occurrence	10.3390/w10081075
Haliangium_ochraceum	Eubacterium_tarantellae	3	0.000792	co-occurrence	10.1016/j.apsoil.2018.07.001
Haliangium_ochraceum	Ignavibacterium_album	3	0.00100578	co-occurrence	10.1016/j.bej.2018.10.020
Haliangium_ochraceum	Plesiocystis_pacifica	3	0.021666	co-occurrence	10.1016/j.jbiotec.2003.07.015
Haliangium_ochraceum	Sphaerochaeta_multiformis	3	0.00386658	co-occurrence	10.1016/j.scitotenv.2018.11.457
Haliangium_ochraceum	Thermoanaerobaculum_aquaticum	3	6.91e-05	co-occurrence	10.1016/B978-0-12-814849-5.00004-6
Haliscomenobacter_hydrossis	Gemmatimonas_aurantiaca	3	0.00195185	co-occurrence	10.1016/j.cej.2017.07.174
Haliscomenobacter_hydrossis	Haliangium_ochraceum	3	0.0272406	co-occurrence	10.1016/j.jes.2014.12.027
Haliscomenobacter_hydrossis	Parachlamydia_acanthamoebae	3	0.00968707	co-occurrence	10.7773/cm.v44i4.2829
Haliscomenobacter_hydrossis	Sporobacter_termitidis	3	0.000569	co-occurrence	10.1152/ajpgi.00189.2013
Haliscomenobacter_hydrossis	Zavarzinella_formosa	3	0.0152326	co-occurrence	10.3732/ajb.1200161
Hydrotalea_sandarakina	Haliscomenobacter_hydrossis	3	0.00136481	co-occurrence	10.1080/10934529.2014.859469
Intestinimonas_butyriciproducens	Gaiella_occulta	3	4.05e-05	co-occurrence	https://corpus.ulaval.ca/jspui/bitstream/20.500.11794/29578/1/34030.pdf
Bulleidia_extructa	Gemmatimonas_aurantiaca	4	5.05e-05	co-occurrence in Human Gastric Ecosystem	10.1007/s00248-013-0192-5
Gemmatimonas_aurantiaca	Bulleidia_extructa	4	5.05e-05	co-occurrence in Human Gastric Ecosystem	10.1007/s00248-013-0192-5
Desulfuromonas_thiophila	Ornatilinea_apprima	4	3.43e-05	co-occurrence in Pasig River and Marikina River soil	10.18191/2015-08-2-029
Bacillus_azotoformans	Chondromyces_robustus	4	1.96e-06	co-occurrence in saltern soils	10.5897/AJMR12.485_
Gemmatimonas_aurantiaca	Ferrimicrobium_acidiphilum	4	0.000128	co-occurrence in serpentinite-hosted hyperalkaline springs of the Voltri Massif	10.1007/s11356-015-4113-7)
Gemmatimonas_aurantiaca	Clostridium_lactatifermentans	4	3.24e-05	co-occurrence in Soil organic C decomposition	10.1038/srep33155
Gemmatimonas_aurantiaca	Clostridium_limosum	4	1.88e-05	co-occurrence in Soil organic C decomposition	10.1038/srep33155
Azospirillum_brasilense	Gemmata_obscuriglobus	4	0.00203209	co-occurrence in the rhizosphere	10.1111/j.1462-2920.2010.02290.x
Desulfomonile_tiedjei	Caldithrix_palaeochoryensis	4	2.79e-05	co-occurrence in a biofilter used as a pretreatment for seawater desalination	10.1016/j.ecoleng.2013.09.005
Gaiella_occulta	Gemmatimonas_aurantiaca	4	0.00400382	co-occurrence in a mesotrophic peatland after wildfire	10.1134/S0026261714060022
Thiomicrospira_chilensis	Gemmatimonas_aurantiaca	5	3.24e-05	co-occurrence in Activated sludge system	10.11894/1005-829x.2015.35(3).005
Bacillus_azotoformans	Rubinisphaera_brasiliensis	4	3.72e-06	co-occurrence in attached to algal surfaces	10.1016/j.ygeno.2017.10.007
Desulfomonile_tiedjei	Elusimicrobium_minutum	4	0.00116176	co-occurrence in Chocolate Pots Hot Spring	10.1128/AEM.02894-17.
Bdellovibrio_exovorus	Haliangium_ochraceum	4	0.000792	co-occurrence in Lake sediment microorganism	10.18307/2018.0418
Gemmatimonas_aurantiaca	Acetivibrio_cellulolyticus	4	0.00195185	co-occurrence in New fuel cells for wastewater treatment	10.1080/10934529.2017.1366242
Gemmatimonas_aurantiaca	Azospirillum_brasilense	4	0.00195185	co-occurrence in Nitrogen Cycle	10.1128/AEM.02615-17
Bdellovibrio_exovorus	Gemmatimonas_aurantiaca	4	0.00119235	co-occurrence in Secondary effluent	10.1007/s10499-018-0251-5
Syntrophus_gentianae	Gemmatimonas_aurantiaca	5	0.00779981	co-occurrence in the anaerobic cycling of carbon in soil	10.1038/srep37473
Gemmatimonas_aurantiaca	Haliangium_tepidum	4	0.00195185	co-occurrence in the fields where Zoysia Grass is grown	10.4014/jmb.1010.10004
Acidicapsa_ligni	Opitutus_terrae	3	4.61e-06	co-occurrence a subarctic wetland in Russia	10.1134/S0026261716050039
Alterococcus_agarolyticus	Faecalibacterium_prausnitzii	3	4.87e-05	co-occurrence during chronic obstructive pulmonary disease exacerbations	10.1089/omi.2009.0100
Dehalogenimonas_lykanthroporepellens	Ornatilinea_apprima	5	2.14e-05	co-occurrence in a cellulolytic	10.1099/ijs.0.041012-0
Chryseolinea_serpens	Gemmatimonas_aurantiaca	5	2.5e-05	co-occurrence in Apple rhizosphere	http://cdmd.cnki.com.cn/Article/CDMD-10434-1018168288.htm
Gemmatimonas_aurantiaca	Haliscomenobacter_hydrossis	6	0.00195185	co-occurrence in Benzene Degrading	10.1111/asj.12302
Haliangium_ochraceum	Aquicella_siphonis	7	6.49e-05	co-occurrence in cadmium and zinc uptake of the metal-hyperaccumulating plant Arabidopsis halleri _ On a genus level_	10.1128/AEM.03359-14
Cellulosilyticum_ruminicola	Ornatilinea_apprima	6	7.15e-06	co-occurrence in Cellulose decomposition	10.18372/2306-6407.2.9620
Gemmatimonas_aurantiaca	Fulvimonas_soli	6	3.68e-07	co-occurrence in diverse biological wastewater treatment systems	10.1016/j.watres.2018.06.033
Aciditerrimonas_ferrireducens	Parachlamydia_acanthamoebae	3	0.00234493	co-occurrence in Domestic sewage treatment plant	10.13637/j.issn.1009-6094.2018.02.051
Cellulosilyticum_ruminicola	Sphaerochaeta_multiformis	5	9.59e-06	co-occurrence in healthy and diseased pangolins	10.3389/fmicb.2018.02793
Melioribacter_roseus	Gemmatimonas_aurantiaca	5	2.74e-05	co-occurrence in LPS components	10.7554/eLife.14589
Rubinisphaera_brasiliensis	Desulfobulbus_rhabdoformis	5	1.88e-05	co-occurrence in LPS components	10.7554/eLife.14589.001
Kushneria_aurantia	Gemmatimonas_aurantiaca	9	1.92e-06	co-occurrence in Ocean Microbiome	10.1101/246033
Gemmatimonas_aurantiaca	Dehalogenimonas_lykanthroporepellens	6	3.21e-05	co-occurrence in Phospholipid Synthesis	10.1155/2012/630910
Gemmatimonas_aurantiaca	Solirubrobacter_pauli	6	3.68e-07	co-occurrence in plant parts of Panax notoginseng	10.1186/s13020-018-0198-5
Gemmatimonas_aurantiaca	Clostridium_algifaecis	5	0.000196	co-occurrence in regulate SOC in topsoil	10.1038/srep33155
Geopsychrobacter_electrodiphilus	Gemmatimonas_aurantiaca	8	5.91e-05	co-occurrence in Solenopsis invicta and Solenopsis geminata	10.1007/s00248-010-9793-4
Gemmatimonas_aurantiaca	Cellulosilyticum_ruminicola	4	0.000295	co-occurrence in Solenopsis invicta and Solenopsis geminata	10.1007/s00248-010-9793-4
Gemmatimonas_aurantiaca	Geopsychrobacter_electrodiphilus	4	5.91e-05	co-occurrence in Solenopsis invicta and Solenopsis geminata	10.1007/s00248-010-9793-4
Chondromyces_robustus	Zavarzinella_formosa	6	7.81e-05	co-occurrence in the mucilaginous photobiont layer of P. ponojensi	10.1086/696534
Rhodobacter_megalophilus	Chondromyces_robustus	4	1.59e-05	co-occurrence in “white colonizations” in the Altamira Cave, Spain	10.1016/j.resmic.2008.10.002
Tistlia_consotensis	Elusimicrobium_minutum	4	4.33e-05	co-occurrence in a bioprocess for coking wastewater treatment	10.1080/19443994.2015.1100556
Gemmatimonas_aurantiaca	Acholeplasma_brassicae	6	8.15e-05	co-occurrence in a deep terrestrial subsurface fluid	10.1038/ismej.2017.94
Riemerella_columbipharyngis	Geopsychrobacter_electrodiphilus	3	8.56e-06	co-occurrence in a human-habituated wild chimpanzee population in Mahale Mountains National Park, Tanzania	https://patents.google.com/patent/US20100317677A1/en
Pedobacter_jejuensis	Geopsychrobacter_electrodiphilus	3	8.56e-06	co-occurrence in a marine-sediment fuel cell	10.1099/ijs.0.64296-0
Kofleria_flava	Gaiella_occulta	3	0.000496	co-occurrence in a Mesotrophic Peatland (Unburned peatland site) in Galitskii Mokh	10.1134/S0026261714060022
Kofleria_flava	Gemmatimonas_aurantiaca	10	1.04e-08	co-occurrence in a Mesotrophic Peatland after Wildfire	10.1134/S0026261714060022
Sphaerochaeta_multiformis	Chryseobacterium_daeguense	4	5.11e-07	co-occurrence in a microbial fuel cell	10.1016/j.cej.2018.01.158
Gemmatimonas_aurantiaca	Desulfonauticus_submarinus	4	5.15e-06	co-occurrence in a Recent Freshwater Tufa Deposit	10.1080/01490450903410449
Neochlamydia_hartmannellae	Dichelobacter_nodosus	3	0.000728	co-occurrence in a recent freshwater Tufa Deposit	10.1080/01490450903410449
Prosthecobacter_vanneervenii	Geopsychrobacter_electrodiphilus	3	0.00349246	co-occurrence in a recent freshwater Tufa Deposit	10.1080/01490450903410449
Pedobacter_jejuensis	Kushneria_aurantia	3	2.61e-06	co-occurrence in a recirculating marine aquaculture system	10.1007/s12526-011-0086-z
Gemmatimonas_aurantiaca	Desulfuromonas_acetexigens	4	0.000242	co-occurrence in a rice rhizosphere	10.1016/j.scitotenv.2015.10.122
Terrimicrobium_sacchariphilum	Gemmatimonas_aurantiaca	4	0.0244826	co-occurrence in a rice paddy field	10.1099/ijs.0.060244-0
Solirubrobacter_taibaiensis	Gemmatimonas_aurantiaca	4	0.00876259	co-occurrence in a single soil type as affected by management and land use	10.1016/j.soilbio.2008.07.022
Sphingobacterium_spiritivorum	Gemmatimonas_aurantiaca	4	0.000242	co-occurrence in a soil sample from Schirmacher Oasis, Antarctica	10.1170/T542
Gemmatimonas_aurantiaca	Roseibacillus_ishigakijimensis	6	2.5e-05	co-occurrence in activated sludge	10.1016/j.watres.2017.08.061
Gemmatimonas_aurantiaca	Roseibacillus_persicicus	6	3.21e-05	co-occurrence in activated sludge	10.1016/j.watres.2017.08.061
Gemmatimonas_aurantiaca	Terriglobus_saanensis	5	0.00435085	co-occurrence in an acidic mining lake	10.1111/j.1574-6941.2007.00402.x
Magnetococcus_marinus	Caldilinea_aerophila	3	1.96e-06	co-occurrence in an anoxic water column	10.1111/1462-2920.13879
Kofleria_flava	Aciditerrimonas_ferrireducens	3	3.43e-05	co-occurrence in an evergreen broad-leaved forest in east China	10.1007/s11368-017-1671-y
Acidicapsa_ligni	Kofleria_flava	3	9.99e-07	co-occurrence in an evergreen broad-leaved forest in east China following 4 years of nitrogen addition	10.1007/s11368-017-1671-y
Prosthecobacter_vanneervenii	Gemmatimonas_aurantiaca	4	0.0022431	co-occurrence in anaerobic fluidized bed reactor for the removal of linear alkylbenzene sulfonate from laundry wastewater	10.1016/j.ecoleng.2015.04.083
Alterococcus_agarolyticus	Haliangium_ochraceum	3	0.0140076	co-occurrence in Arctic sediment	10.1007/s00300-008-0509-x
Alterococcus_agarolyticus	Chondromyces_robustus	5	0.000559	co-occurrence in Arctic sediment	10.1007/s00300-008-0509-x
Balneola_alkaliphila	Gemmatimonas_aurantiaca	5	0.00105179	co-occurrence in at reclaimed soils	10.1038/s41598-017-10608-3
Aciditerrimonas_ferrireducens	Ornatilinea_apprima	3	0.00234493	co-occurrence in Autothermal thermophilic aerobic digestion	10.1016/j.jbiosc.2018.02.012
Thermoleophilum_album	Gemmatimonas_aurantiaca	5	2.61e-06	co-occurrence in biofilm Inhabiting the Cave Walls of the Buda Thermal Karst System, Hungary	10.1080/01490451.2011.602801
Gemmatimonas_aurantiaca	Sphaerochaeta_multiformis	9	8.09e-07	co-occurrence in Bottom Sediments from the Bays of Gydan and Yenisei of the Kara Sea_ On a genus level_	10.1134/S0001437014030084
Sphaerochaeta_multiformis	Gemmatimonas_aurantiaca	6	8.09e-07	co-occurrence in Bottom Sediments from the Bays of Gydan and Yenisei of the Kara Sea_ On a genus level_	10.1134/S0001437014030084
Haliangium_ochraceum	Elusimicrobium_minutum	6	0.00257459	co-occurrence in Chloromethane degradation in soils	10.2134/jeq2017.09.0358
Gemmatimonas_aurantiaca	Dehalobacter_restrictus	6	5.15e-06	co-occurrence in chocolate industry wastewater	10.1016/j.biortech.2009.05.041
Haliangium_ochraceum	Caldilinea_aerophila	6	0.00143548	co-occurrence in chocolate industry wastewater	10.1016/j.biortech.2009.05.041
Litorilinea_aerophila	Gemmatimonas_aurantiaca	5	3.21e-05	co-occurrence in Chocolate Pots Hot Springs	10.3389/fmicb.2018.02075
Opitutus_terrae	Dehalogenimonas_lykanthroporepellens	3	0.00150047	co-occurrence in coastal alkali-saline soils in southeast China	10.1038/s41598-018-28054-0
Roseomonas_gilardii_subsp._rosea	Gemmatimonas_aurantiaca	4	1.88e-05	co-occurrence in composting of municipal crop waste?	10.5897/AJEST2018.2479
Terrisporobacter_glycolicus	Gemmatimonas_aurantiaca	4	5.15e-06	co-occurrence in cucumber (Cucumis sativus?L.) seedling rhizosphere	10.1038/s41598-018-23406-2
Haliangium_ochraceum	Gemmatimonas_aurantiaca	6	0.00351992	co-occurrence in cucumber seedling rhizosphere	10.1038/s41598-018-23406-2
Sphaerochaeta_multiformis	Elusimicrobium_minutum	5	5.36e-05	co-occurrence in dietary AGEs rats gut	10.1002/mnfr.201700118
Cellulosilyticum_ruminicola	Gemmatimonas_aurantiaca	4	0.000295	co-occurrence in Enhanced Biological Phosphate Removal Reactors	10.15244/pjoes/69029
Kushneria_aurantia	Rubrobacter_taiwanensis	3	2.29e-05	co-occurrence in Ethiopia	https://www.sryahwapublications.com/annals-of-microbiology-and-infectious-diseases/pdf/v1-i4/2.pdf
Rubrobacter_calidifluminis	Kushneria_aurantia	3	2.61e-06	co-occurrence in Ethiopia	https://www.sryahwapublications.com/annals-of-microbiology-and-infectious-diseases/pdf/v1-i4/2.pdf
Alterococcus_agarolyticus	Haliscomenobacter_hydrossis	4	0.000868	co-occurrence in Eutrophic lake	http://www.cnki.com.cn/Article/CJFDTotal-HJKZ201106042.htm
Gemmatimonas_aurantiaca	Caldilinea_aerophila	5	0.00225543	co-occurrence in Fe mottles and plow pan layer soils in a rice field	10.1111/j.1747-0765.2008.00291.x
Elusimicrobium_minutum	Caldilinea_aerophila	4	9.7e-05	co-occurrence in Fe(III)-reducing in cubations	10.1128/AEM.02894-17
Gemmatimonas_aurantiaca	Aquicella_siphonis	7	0.000645	co-occurrence in Groundwater ecosystem organic contaminations repair_ On a genus level_	10.1016/j.watres.2015.05.003
Legionella_tucsonensis	Ornatilinea_apprima	3	0.000477	co-occurrence in Groundwater from a 250-m Gallery in the Horonobe Underground Research Laboratory	10.1080/01490451.2016.1152329
Ornatilinea_apprima	Caldithrix_palaeochoryensis	3	0.0033825	co-occurrence in Hackensack enrichment cultures (soil)	10.7282/T3F1920Q
Halalkalicoccus_tibetensis	Gemmatimonas_aurantiaca	6	3.68e-07	co-occurrence in halophyte rhizosphere microbiome	10.1007/s11274-018-2509-5
Methanobrevibacter_woesei	Rubinisphaera_brasiliensis	3	0.00123936	co-occurrence in healthy human gut	10.1101/445353
Hydrotalea_sandarakina	Gemmatimonas_aurantiaca	5	0.00225543	co-occurrence in high ammonium wastewater	10.1007/s00253-015-7183-z
Eubacterium_tarantellae	Ornatilinea_apprima	4	0.00149831	co-occurrence in high-salinity pharmaceutical wastewater	10.1016/j.watres.2018.01.020
Gemmatimonas_aurantiaca	Rubrobacter_taiwanensis	7	4.61e-06	co-occurrence in Hot Springs	10.1080/01490450902892373
Mycoplasma_sturni	Haliangium_ochraceum	3	0.00237963	co-occurrence in human milk	10.20381/ruor-3706
Melioribacter_roseus	Acidobacterium_capsulatum	3	9.62e-05	co-occurrence in Hyporheic Zone Sediment Column A and C	10.1021/acs.est.6b05018
Gemmatimonas_aurantiaca	Methanobacterium_alcaliphilum	4	3.68e-07	co-occurrence in in a Sediment-Based Bio-Electrochemical System	10.4236/aim.2014.45032__
Gemmatimonas_aurantiaca	Desulfonatronum_thioautotrophicum	4	0.00370373	co-occurrence in iron mottles in the plow pan layer in a Japanese rice field	10.1111/j.1747-0765.2008.00291.x
Kushneria_aurantia	Clostridium_alkalicellulosi	3	0.000728	co-occurrence in jeotgal, a Korean salted and fermented seafood	10.1016/j.fm.2010.09.001
Opitutus_terrae	Gemmatimonas_aurantiaca	7	2.74e-05	co-occurrence in lake sediment	10.1111/j.1462-2920.2009.01907.x
Gemmatimonas_aurantiaca	Opitutus_terrae	4	2.74e-05	co-occurrence in lake sediment	10.1111/j.1462-2920.2009.01907.x
Acidicapsa_ligni	Parachlamydia_acanthamoebae	3	1.33e-05	co-occurrence in large-scale wood piles	10.1007/s00253-012-4164-3
Parachlamydia_acanthamoebae	Elusimicrobium_minutum	6	6.91e-05	co-occurrence in marine water	10.7773/cm.v44i4.2829
Zavarzinella_formosa	Geopsychrobacter_electrodiphilus	5	0.000897	co-occurrence in massoniana pinewood forest soil	10.1016/j.apsoil.2014.08.008
Gemmata_obscuriglobus	Chondromyces_robustus	6	0.0122431	co-occurrence in myxobacterial natural products	10.22028/D291-22386
Acholeplasma_brassicae	Dehalogenimonas_lykanthroporepellens	3	0.00016	co-occurrence in nitrate-rich groundwater	10.1371/journal.pone.0174930
Rhodothermus_marinus	Aquicella_siphonis	3	3.84e-05	co-occurrence in nitrifying biofilm	10.1080/10934529.2014.975550
Gemmatimonas_aurantiaca	Desulfomonile_limimaris	5	0.0022431	co-occurrence in nitrogen cycling in natural and drained tropical peatland soils	10.1038/s41598-018-23032-y
Acholeplasma_hippikon	Gemmatimonas_aurantiaca	4	1.88e-05	co-occurrence in Nonionic Surfactant Degradation	10.1007/s11270-016-3193-4
Gemmatimonas_aurantiaca	Melioribacter_roseus	6	2.74e-05	co-occurrence in nosZ transcripts	10.1038/s41598-017-03282-y
Aquicella_siphonis	Elusimicrobium_minutum	4	0.00658873	co-occurrence in Ocean Microbiome	10.1101/246033
Desulfomonile_tiedjei	Ornatilinea_apprima	6	4.61e-06	co-occurrence in oil degradingun	https://www.onacademic.com/detail/journal_1000040399839310_13b9.html
Ardenticatena_maritima	Rubrobacter_taiwanensis	4	9.82e-05	co-occurrence in oil degrdation	https://www.onacademic.com/detail/journal_1000040399839310_13b9.html
Roseomonas_gilardii_subsp._rosea	Elusimicrobium_minutum	3	1.54e-05	co-occurrence in Oilsands Tailings Ponds	10.11575/PRISM/24733
Acholeplasma_brassicae	Caldilinea_aerophila	3	0.000347	co-occurrence in Oxalate degradation	10.1016/j.biortech.2013.05.116
Opitutus_terrae	Elusimicrobium_minutum	8	1.87e-06	co-occurrence in paddy ?eld soil	10.1111/1574-6968.12335
Gemmatimonas_aurantiaca	Vampirovibrio_chlorellavorus	6	0.000295	co-occurrence in paddy soil	10.1080/00380768.2016.1247385
Desulfomonile_tiedjei	Gemmatimonas_aurantiaca	6	3.21e-05	co-occurrence in Ralstonia Solanacearum inoculation soil	10.1016/S2095-3119(18)62122-7
Gemmatimonas_aurantiaca	Elusimicrobium_minutum	14	1.9e-09	co-occurrence in rhizosphere of Arachis hypogaea	10.1007/s10482-011-9570-5_
Elusimicrobium_minutum	Gemmatimonas_aurantiaca	9	1.9e-09	co-occurrence in rhizosphere of Arachis hypogaea	10.1007/s10482-011-9570-5_
Roseiflexus_castenholzii	Rhodobacter_megalophilus	3	6.88e-06	co-occurrence in rice paddy soil	https://www.researchgate.net/profile/Kanako_Tago/publication/228513210_Multiple_Approaches_to_Identify_Key_Players_in_Denitrification_in_Rice_Paddy_Soil/links/0c96051884539c32db000000.pdf
Desulfomonile_tiedjei	Rubrobacter_taiwanensis	5	1.92e-06	co-occurrence in Rock Varnish in the Whipple Mountains, California	10.1128/AEM.72.2.1708–1715.2006
Gemmatimonas_aurantiaca	Chondromyces_robustus	7	1.35e-05	co-occurrence in rock varnish of extreme arid region_ On a genus level_	10.1016/j.chnaes.2012.07.006
Legionella_tucsonensis	Pseudoflavonifractor_capillosus	3	4.61e-06	co-occurrence in rumen microbiota of buffalo (Bubalus bubalis)	10.1016/j.biortech.2018.05.032
Mariprofundus_ferrooxydans	Gemmatimonas_aurantiaca	3	0.000196	co-occurrence in saline soils	10.1007/s11274-013-1399-9
Methanothermobacter_defluvii	Iamia_majanohamensis	3	3.92e-06	co-occurrence in saline soils	10.1007/s11274-013-1399-9
Gemmatimonas_aurantiaca	Neochlamydia_hartmannellae	6	0.000295	co-occurrence in Sewage treatment	10.13637/j.issn.1009-6094.2018.02.051
Mycoplasma_sturni	Gemmatimonas_aurantiaca	3	0.0012334	co-occurrence in soil-derived J2 of M. hapla	10.1128/AEM.03905-13
Lactobacillus_mellifer	Parachlamydia_acanthamoebae	3	1.33e-05	co-occurrence in stored woody biomass	10.1007/s00253-012-4164-3
Alterococcus_agarolyticus	Leminorella_grimontii	3	1.54e-05	co-occurrence in Sucking Lice	10.1007/s00248-006-9194-x
Desulfobulbus_rhabdoformis	Gemmatimonas_aurantiaca	4	3.21e-05	co-occurrence in surfactant degradation	10.1080/10934529.2015.1030290
Chlorobium_phaeobacteroides	Gemmatimonas_aurantiaca	5	2.61e-06	co-occurrence in synthesis of novel metabolites and peptide modifications of proteins	10.1039/B917682A_
Alterococcus_agarolyticus	Desulfuromusa_ferrireducens	3	0.000119	co-occurrence in terrestrial sulfidic springs	10.3389/fmicb.2014.00473
Kofleria_flava	Chondromyces_robustus	3	0.0033825	co-occurrence in the forest soil in Yakushima Island, Kagoshima, Japan	10.1099/ijs.0.063198-0
Kofleria_flava	Devosia_glacialis	3	4.61e-06	co-occurrence in the Achnatherum inebrians_Endophytic Bacterial_	10.1134/S0026261714060174
Kofleria_flava	Bacteroides_cellulosolvens	3	0.000238	co-occurrence in the Achnatherum inebrians_endophytic bacterium_	10.1134/S0026261714060174
Streptomyces_daliensis	Ornatilinea_apprima	3	9.62e-05	co-occurrence in the apple orchards soil	10.1016/j.apsoil.2017.06.003
Gemmatimonas_aurantiaca	Pelobacter_acidigallici	5	2.61e-06	co-occurrence in the ATPF0C ATP Synthase Complex	10.1371/journal.pcbi.1003821_
Parachlamydia_acanthamoebae	Desulfomonile_limimaris	3	0.00558205	co-occurrence in the Baotianman deciduous broad-leaved forest soil	10.17520/biods.2015032
Terriglobus_saanensis	Elusimicrobium_minutum	3	0.000627	co-occurrence in the Baotianman deciduous broad-leaved forest soil	10.17520/biods.2015032
Parachlamydia_acanthamoebae	Haliangium_ochraceum	5	0.00571215	co-occurrence in the Baotianman forest soil	10.17520/biods.2015032
Zavarzinella_formosa	Neochlamydia_hartmannellae	3	0.000429	co-occurrence in the Barton Road Ecological Research Area (Idaho State University, Pocatello, ID, USA; 42.853 N, 112.402 W)	10.1016/j.jaridenv.2015.01.012
Polycladomyces_abyssicola	Geopsychrobacter_electrodiphilus	3	0.00212448	co-occurrence in the bio-organic fertilizers	10.3389/fmicb.2016.01290
Kofleria_flava	Blastocatella_fastidiosa	3	5.54e-05	co-occurrence in the Biological aerated filters (BAFs)	10.1007/s11783-017-0964-0
Pedobacter_jejuensis	Elusimicrobium_minutum	3	1.54e-05	co-occurrence in the bulk soil of Arachis hypogaea	10.1007/s10482-011-9570-5
Rubrobacter_calidifluminis	Gemmatimonas_aurantiaca	3	2.61e-06	co-occurrence in the bulk soil of Arachis hypogaea	10.1007/s10482-011-9570-5
Thermodesulfovibrio_aggregans	Gemmatimonas_aurantiaca	3	0.00725683	co-occurrence in the bulk soil of Arachis hypogaea	10.1007/s10482-011-9570-5
Kofleria_flava	Acidobacterium_capsulatum	3	1.33e-05	co-occurrence in the Cahaba River (Birmingham, Alabama)	10.2166/wh.2012.092
Aciditerrimonas_ferrireducens	Geopsychrobacter_electrodiphilus	4	0.00136481	co-occurrence in the CF reactor sludge	10.1111/asj.12302
Rubinisphaera_brasiliensis	Cystobacter_badius	3	0.0494448	co-occurrence in the Corallococcus coralloides	10.1186/s12864-018-5151-6
Neochlamydia_hartmannellae	Bulleidia_extructa	3	0.000434	co-occurrence in the core faecal bacterial microbiome of Irish Thoroughbred racehorses	10.1111/lam.12137
Opitutus_terrae	Cellulosilyticum_ruminicola	3	4.05e-05	co-occurrence in the core faecal bacterial microbiome of standard racehorses	10.3920/CEP160030
Kofleria_flava	Nisaea_nitritireducens	3	9.99e-07	co-occurrence in the earthen aquaculture ponds of the sea cucumber Apostichopus japonicus in Dalian, North China	10.11693/hyhz20150300088
Melioribacter_roseus	Haliangium_ochraceum	3	0.0314306	co-occurrence in the eukaryotic parasite Entamoeba histolytica	10.1093/gbe/evu179
Methanothermobacter_defluvii	Haliangium_ochraceum	3	0.000313	co-occurrence in the eukaryotic parasite Entamoeba histolytica	10.1093/gbe/evu179
Roseiflexus_castenholzii	Parachlamydia_acanthamoebae	3	0.000477	co-occurrence in the eukaryotic parasite Entamoeba histolytica	10.1093/gbe/evu179
Kofleria_flava	Coprococcus_comes	3	1.33e-05	co-occurrence in the Failed EBPR (Enhanced Biological Phosphate Removal Reactors)	10.15244/pjoes/69029
Treponema_porcinum	Rubrobacter_taiwanensis	3	1.33e-05	co-occurrence in the fecal microbiota of corvus brachyrhynchos (american crow) in fresno and davis, california	http://hdl.handle.net/10211.3/203823
Litorimonas_taeanensis	Clostridium_leptum	3	4.87e-05	co-occurrence in the fecal samples collected at the time mice were killed	10.1126/scitranslmed.aah4669
Pseudoflavonifractor_capillosus	Litorimonas_taeanensis	3	6.88e-06	co-occurrence in the fecal samples collected at the time mice were killed	10.1126/scitranslmed.aah4669
Kofleria_flava	Chryseolinea_serpens	3	2.61e-06	co-occurrence in the four PMS level fermentation systems	10.1016/j.biortech.2018.05.032
Kofleria_flava	Gimesia_maris	3	9.82e-05	co-occurrence in the four PMS level fermentation systems	10.1016/j.biortech.2018.05.032
Litorilinea_aerophila	Gimesia_maris	3	0.000176	co-occurrence in the four PMS level fermentation systems	10.1016/j.biortech.2018.05.032
Sphaerochaeta_multiformis	Spiroplasma_turonicum	3	5.67e-06	co-occurrence in the gut	10.1186/2193-1801-3-138
Haliscomenobacter_hydrossis	Elusimicrobium_minutum	5	0.00292335	co-occurrence in the gut microbiome of Amur tiger cubs	10.1016/j.bbrc.2018.07.020
Gemmatimonas_aurantiaca	Eubacterium_tarantellae	4	0.00119235	co-occurrence in the gut microbiome of sows	10.1128/AEM.01374-16.
Pseudoflavonifractor_capillosus	Vampirovibrio_chlorellavorus	3	0.000119	co-occurrence in the gut of C57Bl/6 mice	10.3920/WMJ2017.2190
Thiomicrospira_chilensis	Elusimicrobium_minutum	3	0.000119	co-occurrence in the hot lake site of a shallow marine thermal brine pool (Panarea Island, Italy)	10.1007/s00792-015-0737-2
Thermoanaerobacterium_thermosulfurigenes	Gemmatimonas_aurantiaca	4	0.000242	co-occurrence in the Human Gastric Ecosystem	10.1007/s00248-013-0192-5
Virgibacillus_siamensis	Gemmatimonas_aurantiaca	4	5.15e-06	co-occurrence in the hypersaline lagoon of Shark Bay	10.1111/j.1472-4669.2008.00187.x
Opitutus_terrae	Halospirulina_tapeticola	3	5e-05	co-occurrence in the intestinal microbiome of Channel Catfish (Ictalurus punctatus) during ontogenesis	10.1016/j.syapm.2018.04.006
Mycoplasma_sturni	Aquicella_siphonis	3	0.00013	co-occurrence in the Intestine of the Comephorus dybowski Korotneff	10.1134/S1062359015050039
Eggerthella_lenta	Elusimicrobium_minutum	4	4.33e-05	co-occurrence in the intestines of chronic kidney disease	10.1093/glycob/cww132
Kordiimonas_aestuarii	Haliangium_ochraceum	3	6.1e-06	co-occurrence in the juvenile corals	10.3354/meps08180
Planctopirus_limnophila	Chondromyces_robustus	3	0.00303195	co-occurrence in the lichen	10.1099/mic.0.000461
Lentibacillus_jeotgali	Gemmatimonas_aurantiaca	3	5.15e-06	co-occurrence in the lignite microbial community	10.1016/j.coal.2018.07.015
Niastella_populi	Aquicella_lusitana	3	0.000176	co-occurrence in the maize bulk soil	10.1371/journal.pone.0178425.t001
Niastella_populi	Gemmatimonas_aurantiaca	3	0.00370373	co-occurrence in the maize bulk soil	10.1371/journal.pone.0178425.t001
Sphaerochaeta_multiformis	Desulfobulbus_rhabdoformis	3	1.28e-05	co-occurrence in the mangrove soil of Qinglan port (Hainan, China)	10.1007/s00253-013-4857-2
Kofleria_flava	Gemmata_obscuriglobus	3	0.00203209	co-occurrence in the medicinal plants Astragalus membranaceus and Astragalus mongholicus_root-associated microbiota_	10.1007/s13213-017-1285-z
Lentibacillus_jeotgali	Elusimicrobium_minutum	3	0.000119	co-occurrence in the microbial community (microflora) associated with ovine Haemonchus contortus (macroflora) field strains	10.1038/s41598-017-00171-2
Limisphaera_ngatamarikiensis	Gimesia_maris	3	0.00683642	co-occurrence in the microbial community of Lubomirskia baicalensis	https://scholarworks.sfasu.edu/etds/189/
Opitutus_terrae	Telmatocola_sphagniphila	3	0.000917	co-occurrence in the microbial community of Lubomirskia baicalensis	https://scholarworks.sfasu.edu/etds/189/
Gemmatimonas_aurantiaca	Anaerolinea_thermophila	5	0.000128	co-occurrence in the most sediment	10.1007/s10531-008-9373-9
Intestinimonas_butyriciproducens	Ruminococcus_bromii	3	0.000238	co-occurrence in the mouse intestine	10.1099/ijs.0.051441-0
Sphaerochaeta_multiformis	Chondromyces_robustus	3	0.0397395	co-occurrence in the mushroom (Agaricus bisporus)	10.3724/SP.J.1145.2014.03020
Roseiflexus_castenholzii	Elusimicrobium_minutum	3	0.000627	co-occurrence in the Mushroom Spring Microbial Mat	10.3389/fmicb.2016.00919
Kushneria_aurantia	Bulleidia_extructa	3	4.33e-05	co-occurrence in the ocean	10.1101/246033
Kushneria_aurantia	Elusimicrobium_minutum	3	0.0105345	co-occurrence in the ocean	10.1101/246033
Kushneria_aurantia	Gemmata_obscuriglobus	3	0.0122713	co-occurrence in the ocean	10.1101/246033
Kushneria_aurantia	Geobacter_anodireducens	3	2.61e-06	co-occurrence in the ocean	10.1101/246033
Kushneria_aurantia	Haliscomenobacter_hydrossis	3	0.000868	co-occurrence in the ocean	10.1101/246033
Kushneria_aurantia	Mariprofundus_ferrooxydans	3	4.87e-05	co-occurrence in the ocean	10.1101/246033
Kushneria_aurantia	Roseiflexus_castenholzii	3	0.000434	co-occurrence in the ocean	10.1101/246033
Litorilinea_aerophila	Chondromyces_robustus	3	0.000645	co-occurrence in the ocean	10.1101/246033
Martelella_radicis	Elusimicrobium_minutum	3	1.11e-05	co-occurrence in the ocean	10.1101/246033
Methanobrevibacter_woesei	Chondromyces_robustus	3	0.000645	co-occurrence in the ocean	10.1101/246033
Nisaea_nitritireducens	Kushneria_aurantia	3	1.85e-07	co-occurrence in the ocean	10.1101/246033
Oceanisphaera_profunda	Aquicella_siphonis	3	5.67e-06	co-occurrence in the ocean	10.1101/246033
Riemerella_columbipharyngis	Chondromyces_robustus	3	1.96e-06	co-occurrence in the ocean	10.1101/246033
Sphaerochaeta_multiformis	Aquicella_siphonis	3	0.00876596	co-occurrence in the ocean	10.1101/246033
Sphaerochaeta_multiformis	Francisella_tularensis_subsp._mediasiatica	3	3.84e-05	co-occurrence in the ocean	10.1101/246033
Sphaerochaeta_multiformis	Plesiocystis_pacifica	3	0.00123936	co-occurrence in the ocean	10.1101/246033
Sulfobacillus_benefaciens	Parachlamydia_acanthamoebae	3	9.62e-05	co-occurrence in the ocean	10.1101/246033
Treponema_porcinum	Gemmatimonas_aurantiaca	3	0.000196	co-occurrence in the paddy field at Anjo Research and Extension Station, Aichi-ken Agricultural Research Center, central Japan (latitude 34°8_ N, longitude 137°5_ E)	10.1111/j.1747-0765.2007.00110.x
Intestinimonas_butyriciproducens	Haliangium_ochraceum	3	0.00344827	co-occurrence in the Palictahua forest soil in Chimborazo	http://dspace.espoch.edu.ec/bitstream/123456789/8766/1/33T0188.pdf
Intestinimonas_butyriciproducens	Kofleria_flava	3	2.86e-06	co-occurrence in the Palictahua forest soil in Chimborazo	http://dspace.espoch.edu.ec/bitstream/123456789/8766/1/33T0188.pdf
Intestinimonas_butyriciproducens	Opitutus_terrae	3	4.05e-05	co-occurrence in the Palictahua forest soil in Chimborazo	http://dspace.espoch.edu.ec/bitstream/123456789/8766/1/33T0188.pdf
Intestinimonas_butyriciproducens	Parachlamydia_acanthamoebae	3	0.00859094	co-occurrence in the Palictahua forest soil in Chimborazo	http://dspace.espoch.edu.ec/bitstream/123456789/8766/1/33T0188.pdf
Intestinimonas_butyriciproducens	Phaselicystis_flava	3	4.61e-06	co-occurrence in the Palictahua forest soil in Chimborazo	http://dspace.espoch.edu.ec/bitstream/123456789/8766/1/33T0188.pdf
Kofleria_flava	Litorimonas_taeanensis	3	1.33e-05	co-occurrence in the Palictahua forest soil in Chimborazo	http://dspace.espoch.edu.ec/bitstream/123456789/8766/1/33T0188.pdf
Labilithrix_luteola	Desulfomonile_tiedjei	3	0.00016	co-occurrence in the Palictahua forest soil in Chimborazo	http://dspace.espoch.edu.ec/bitstream/123456789/8766/1/33T0188.pdf
Litorimonas_taeanensis	Elusimicrobium_minutum	3	5.54e-06	co-occurrence in the Palictahua forest soil in Chimborazo	http://dspace.espoch.edu.ec/bitstream/123456789/8766/1/33T0188.pdf
Melioribacter_roseus	Kofleria_flava	3	5e-05	co-occurrence in the Palictahua forest soil in Chimborazo	http://dspace.espoch.edu.ec/bitstream/123456789/8766/1/33T0188.pdf
Nautilia_lithotrophica	Limisphaera_ngatamarikiensis	3	3.28e-05	co-occurrence in the Palictahua forest soil in Chimborazo	http://dspace.espoch.edu.ec/bitstream/123456789/8766/1/33T0188.pdf
Neochlamydia_hartmannellae	Rubinisphaera_brasiliensis	3	0.00138813	co-occurrence in the Palictahua forest soil in Chimborazo	http://dspace.espoch.edu.ec/bitstream/123456789/8766/1/33T0188.pdf
Opitutus_terrae	Jeongeupia_naejangsanensis	3	0.000238	co-occurrence in the Palictahua forest soil in Chimborazo	http://dspace.espoch.edu.ec/bitstream/123456789/8766/1/33T0188.pdf
Opitutus_terrae	Litorimonas_taeanensis	3	9.62e-05	co-occurrence in the Palictahua forest soil in Chimborazo	http://dspace.espoch.edu.ec/bitstream/123456789/8766/1/33T0188.pdf
Parachlamydia_acanthamoebae	Litorimonas_taeanensis	3	0.000347	co-occurrence in the Palictahua forest soil in Chimborazo	http://dspace.espoch.edu.ec/bitstream/123456789/8766/1/33T0188.pdf
Pirellula_staleyi	Jeongeupia_naejangsanensis	3	2.29e-05	co-occurrence in the Palictahua forest soil in Chimborazo	http://dspace.espoch.edu.ec/bitstream/123456789/8766/1/33T0188.pdf
Planctopirus_limnophila	Gemmatimonas_aurantiaca	3	0.0150161	co-occurrence in the Palictahua forest soil in Chimborazo	http://dspace.espoch.edu.ec/bitstream/123456789/8766/1/33T0188.pdf
Planctopirus_limnophila	Parachlamydia_acanthamoebae	3	0.000238	co-occurrence in the Palictahua forest soil in Chimborazo	http://dspace.espoch.edu.ec/bitstream/123456789/8766/1/33T0188.pdf
Planctopirus_limnophila	Rubrobacter_taiwanensis	3	2.29e-05	co-occurrence in the Palictahua forest soil in Chimborazo	http://dspace.espoch.edu.ec/bitstream/123456789/8766/1/33T0188.pdf
Pseudoflavonifractor_capillosus	Gaiella_occulta	3	2.86e-06	co-occurrence in the Palictahua forest soil in Chimborazo	http://dspace.espoch.edu.ec/bitstream/123456789/8766/1/33T0188.pdf
Pseudoflavonifractor_capillosus	Gemmata_obscuriglobus	3	0.000127	co-occurrence in the Palictahua forest soil in Chimborazo	http://dspace.espoch.edu.ec/bitstream/123456789/8766/1/33T0188.pdf
Pseudoflavonifractor_capillosus	Parachlamydia_acanthamoebae	3	9.82e-05	co-occurrence in the Palictahua forest soil in Chimborazo	http://dspace.espoch.edu.ec/bitstream/123456789/8766/1/33T0188.pdf
Pseudoflavonifractor_capillosus	Rubinisphaera_brasiliensis	3	0.00313625	co-occurrence in the Palictahua forest soil in Chimborazo	http://dspace.espoch.edu.ec/bitstream/123456789/8766/1/33T0188.pdf
Roseomonas_gilardii_subsp._rosea	Ardenticatena_maritima	3	6.88e-06	co-occurrence in the Palictahua forest soil in Chimborazo	http://dspace.espoch.edu.ec/bitstream/123456789/8766/1/33T0188.pdf
Rubinisphaera_brasiliensis	Alterococcus_agarolyticus	3	0.000268	co-occurrence in the Palictahua forest soil in Chimborazo	http://dspace.espoch.edu.ec/bitstream/123456789/8766/1/33T0188.pdf
Rubinisphaera_brasiliensis	Ardenticatena_maritima	3	0.00215728	co-occurrence in the Palictahua forest soil in Chimborazo	http://dspace.espoch.edu.ec/bitstream/123456789/8766/1/33T0188.pdf
Rubinisphaera_brasiliensis	Cellulosilyticum_ruminicola	3	0.00138813	co-occurrence in the Palictahua forest soil in Chimborazo	http://dspace.espoch.edu.ec/bitstream/123456789/8766/1/33T0188.pdf
Rubinisphaera_brasiliensis	Jeongeupia_naejangsanensis	3	0.00313625	co-occurrence in the Palictahua forest soil in Chimborazo	http://dspace.espoch.edu.ec/bitstream/123456789/8766/1/33T0188.pdf
Rubinisphaera_brasiliensis	Litorimonas_taeanensis	3	0.00123936	co-occurrence in the Palictahua forest soil in Chimborazo	http://dspace.espoch.edu.ec/bitstream/123456789/8766/1/33T0188.pdf
Rubinisphaera_brasiliensis	Parachlamydia_acanthamoebae	3	0.021162	co-occurrence in the Palictahua forest soil in Chimborazo	http://dspace.espoch.edu.ec/bitstream/123456789/8766/1/33T0188.pdf
Rubinisphaera_brasiliensis	Seinonella_peptonophila	3	0.00313625	co-occurrence in the Palictahua forest soil in Chimborazo	http://dspace.espoch.edu.ec/bitstream/123456789/8766/1/33T0188.pdf
Syntrophus_gentianae	Rubinisphaera_brasiliensis	3	0.0397395	co-occurrence in the Palictahua forest soil in Chimborazo	http://dspace.espoch.edu.ec/bitstream/123456789/8766/1/33T0188.pdf
Tepidisphaera_mucosa	Elusimicrobium_minutum	3	0.00550964	co-occurrence in the Palictahua forest soil in Chimborazo	http://dspace.espoch.edu.ec/bitstream/123456789/8766/1/33T0188.pdf
Terrimicrobium_sacchariphilum	Anaeromyxobacter_dehalogenans	3	0.00457638	co-occurrence in the Palictahua forest soil in Chimborazo	http://dspace.espoch.edu.ec/bitstream/123456789/8766/1/33T0188.pdf
Terrimicrobium_sacchariphilum	Conchiformibius_steedae	3	2.14e-05	co-occurrence in the Palictahua forest soil in Chimborazo	http://dspace.espoch.edu.ec/bitstream/123456789/8766/1/33T0188.pdf
Terrimicrobium_sacchariphilum	Thioalkalibacter_halophilus	3	0.000347	co-occurrence in the Palictahua forest soil in Chimborazo	http://dspace.espoch.edu.ec/bitstream/123456789/8766/1/33T0188.pdf
Thermoleophilum_album	Ardenticatena_maritima	3	6.88e-06	co-occurrence in the Palictahua forest soil in Chimborazo	http://dspace.espoch.edu.ec/bitstream/123456789/8766/1/33T0188.pdf
Thermoleophilum_album	Elusimicrobium_minutum	3	1.54e-05	co-occurrence in the Palictahua forest soil in Chimborazo	http://dspace.espoch.edu.ec/bitstream/123456789/8766/1/33T0188.pdf
Zavarzinella_formosa	Jeongeupia_naejangsanensis	3	0.00137147	co-occurrence in the Palictahua forest soil in Chimborazo	http://dspace.espoch.edu.ec/bitstream/123456789/8766/1/33T0188.pdf
Terrimicrobium_sacchariphilum	Rubrobacter_taiwanensis	3	0.000347	co-occurrence in the Peltigera ponojensis Microbiota	10.1086/696534
Sphaerochaeta_multiformis	Ornatilinea_apprima	3	0.00105179	co-occurrence in the Pennisetum hybrid	10.1016/j.wasman.2018.06.031
Chondromyces_robustus	Gemmatimonas_aurantiaca	9	1.35e-05	co-occurrence in the pepino rhizosphere_ On a genus level_	10.1038/srep21938
Nautilia_lithotrophica	Kushneria_aurantia	3	2.61e-06	co-occurrence in the phylloplane of halophytes of the subfamily Salicornioideae (Amaranthaceae)	10.1016/j.syapm.2015.05.004
Tistlia_consotensis	Thermococcus_eurythermalis	3	3.92e-06	co-occurrence in the Plutella xylostella larval midgut	10.1074/mcp.M115.050989
Lactobacillus_helsingborgensis	Haliangium_ochraceum	3	6.91e-05	co-occurrence in the rhizosphere of cucumber plants	10.1007/s00374-012-0675-4
Legionella_rowbothamii	Elusimicrobium_minutum	3	1.54e-05	co-occurrence in the rhizosphere of Anthurium andraeanum L. plants.	https://pdfs.semanticscholar.org/7580/0db126ac6d9e4f864b6ca20bea7649ba16d5.pdf
Legionella_rowbothamii	Gemmatimonas_aurantiaca	3	0.000201	co-occurrence in the rhizosphere of Arachis hypogaea	10.1007/s10482-011-9570-5
Mycobacterium_obuense	Geobacter_anodireducens	3	1.54e-05	co-occurrence in the rhizosphere of Arachis hypogaea	10.1007/s10482-011-9570-5
Nocardioides_daedukensis	Elusimicrobium_minutum	3	1.54e-05	co-occurrence in the rhizosphere of Arachis hypogaea	10.1007/s10482-011-9570-5
Nocardioides_daedukensis	Geobacter_anodireducens	3	2.61e-06	co-occurrence in the rhizosphere of Arachis hypogaea	10.1007/s10482-011-9570-5
Streptococcus_massiliensis	Gemmatimonas_aurantiaca	3	0.00195185	co-occurrence in the rhizosphere of cabagge	10.1016/j.agee.2018.01.001
Opitutus_terrae	Terriglobus_saanensis	3	0.000917	co-occurrence in the rhizosphere of Eichhornia crassipes	10.13344/j.microbiol.china.150105
Sorangium_cellulosum	Gemmatimonas_aurantiaca	3	0.000242	co-occurrence in the rhizosphere of maize	10.1016/j.soilbio.2018.09.028
Labilithrix_luteola	Gemmatimonas_aurantiaca	3	0.0351998	co-occurrence in the rhizosphere of maize after 21 days of incubation	10.1016/j.soilbio.2018.09.028
Niastella_populi	Rubrobacter_taiwanensis	3	2.94e-05	co-occurrence in the rhizosphere of soybean	10.1111/pce.13519
Ohtaekwangia_koreensis	Haliangium_ochraceum	3	0.00237963	co-occurrence in the rhizosphere of soybean	10.1111/pce.13519
Kofleria_flava	Azospirillum_brasilense	3	5.15e-06	co-occurrence in the rhizosphere of soybean plants	10.1101/332403
Povalibacter_uvarum	Gemmatimonas_aurantiaca	3	0.00435085	co-occurrence in the rhizosphere of Typha angustifolia	10.1007/s00253-014-6182-9
Mycoplasma_synoviae	Gemmatimonas_aurantiaca	3	0.000201	co-occurrence in the rhizosphere of wheat	https://hdl.handle.net/11244/9319
Prosthecobacter_vanneervenii	Gemmata_obscuriglobus	3	0.0310003	co-occurrence in the rhizosphere of wheat	10.3389/fmicb.2018.01074
Thermococcus_eurythermalis	Nitrososphaera_viennensis	3	8.56e-06	co-occurrence in the rhizosphere of wheat	10.1016/j.soilbio.2018.07.022
Nocardioides_daedukensis	Aquicella_siphonis	3	5.67e-06	co-occurrence in the rhizosphere of young maize plants	10.3390/molecules23061461
Opitutus_terrae	Chryseolinea_serpens	3	2.29e-05	co-occurrence in the rhizosphere of young maize plants	10.3390/molecules23061461
Opitutus_terrae	Acinetobacter_bohemicus	3	4.61e-06	co-occurrence in the rhizosphere of Zigongdongdou soybean	10.1371/journal.pone.0103343
Thermoleophilum_album	Kofleria_flava	3	9.99e-07	co-occurrence in the rhizosphere soil of Jerusalem artichoke	10.1038/srep20687
Luteolibacter_cuticulihirudinis	Blastocatella_fastidiosa	3	4.61e-06	co-occurrence in the rhizosphere soil of strawberry	10.13344/j.microbiol.china.170170
Nesterenkonia_populi	Gemmatimonas_aurantiaca	3	0.00195185	co-occurrence in the rhizosphere soil of strawberry	10.13344/j.microbiol.china.170170
Opitutus_terrae	Eubacterium_uniforme	3	4.61e-06	co-occurrence in the rhizosphere soils of healthy and diseased R. glutinosa.	10.1016/j.apsoil.2018.07.001
Parachlamydia_acanthamoebae	Clostridium_leptum	3	0.00859094	co-occurrence in the rice (Oryza sativa L. subsp. Japonica, Food Crops Institute of Jiangsu Academy of Agricultural Sciences) rhizosphere	10.1080/00380768.2016.1247385
Syntrophus_gentianae	Ruminococcus_bromii	3	0.000347	co-occurrence in the rice paddy field soil	10.1038/srep14295
Kofleria_flava	Isosphaera_pallida	3	0.00119235	co-occurrence in the rice rhizosphere	http://udspace.udel.edu/handle/19716/16784
Kofleria_flava	Lewinella_marina	3	9.99e-07	co-occurrence in the rice rhizosphere	http://udspace.udel.edu/handle/19716/16784
Kofleria_flava	Parachlamydia_acanthamoebae	3	3.2e-05	co-occurrence in the rice rhizosphere	http://udspace.udel.edu/handle/19716/16784
Methanothermobacter_defluvii	Clostridium_cellulosi	3	1.32e-06	co-occurrence in the rice rhizosphere	10.1016/j.scitotenv.2015.10.154
Niastella_populi	Phaselicystis_flava	3	6.88e-06	co-occurrence in the rice rhizosphere	http://udspace.udel.edu/handle/19716/16784
Niastella_populi	Zavarzinella_formosa	3	0.00137147	co-occurrence in the rice rhizosphere	http://udspace.udel.edu/handle/19716/16784
Opitutus_terrae	Acidobacterium_capsulatum	3	8.56e-06	co-occurrence in the rice rhizosphere	10.1128/AEM.03209-14
Opitutus_terrae	Azospirillum_brasilense	3	6.13e-06	co-occurrence in the rice rhizosphere	10.1128/AEM.03209-14
Opitutus_terrae	Clostridium_hungatei	3	0.0022961	co-occurrence in the rice rhizosphere	10.1128/AEM.03209-14
Opitutus_terrae	Dehalobacter_restrictus	3	2.94e-05	co-occurrence in the rice rhizosphere	http://udspace.udel.edu/handle/19716/16784
Opitutus_terrae	Parachlamydia_acanthamoebae	3	0.00351992	co-occurrence in the rice rhizosphere	http://udspace.udel.edu/handle/19716/16784
Parachlamydia_acanthamoebae	Chondromyces_robustus	3	0.00239353	co-occurrence in the rice rhizosphere	http://udspace.udel.edu/handle/19716/16784
Parachlamydia_acanthamoebae	Dehalobacter_restrictus	3	9.62e-05	co-occurrence in the rice rhizosphere	http://udspace.udel.edu/handle/19716/16784
Parachlamydia_acanthamoebae	Isosphaera_pallida	3	0.0380255	co-occurrence in the rice rhizosphere	http://udspace.udel.edu/handle/19716/16784
Pirellula_staleyi	Bdellovibrio_exovorus	3	0.0022961	co-occurrence in the rice rhizosphere	http://udspace.udel.edu/handle/19716/16784
Pirellula_staleyi	Haliscomenobacter_hydrossis	3	0.0110545	co-occurrence in the rice rhizosphere	http://udspace.udel.edu/handle/19716/16784
Pirellula_staleyi	Parachlamydia_acanthamoebae	3	0.00351992	co-occurrence in the rice rhizosphere	http://udspace.udel.edu/handle/19716/16784
Pirellula_staleyi	Zavarzinella_formosa	3	0.0057445	co-occurrence in the rice rhizosphere	http://udspace.udel.edu/handle/19716/16784
Roseomonas_gilardii_subsp._rosea	Kofleria_flava	3	9.99e-07	co-occurrence in the rice rhizosphere	http://udspace.udel.edu/handle/19716/16784
Roseomonas_gilardii_subsp._rosea	Opitutus_terrae	3	4.61e-06	co-occurrence in the rice rhizosphere	http://udspace.udel.edu/handle/19716/16784
Rubrobacter_calidifluminis	Zavarzinella_formosa	3	1.88e-05	co-occurrence in the rice rhizosphere	http://udspace.udel.edu/handle/19716/16784
Zavarzinella_formosa	Chondromyces_robustus	3	7.81e-05	co-occurrence in the rice rhizosphere	http://udspace.udel.edu/handle/19716/16784
Zavarzinella_formosa	Kofleria_flava	3	5.19e-05	co-occurrence in the rice rhizosphere	http://udspace.udel.edu/handle/19716/16784
Zavarzinella_formosa	Opitutus_terrae	3	0.0057445	co-occurrence in the rice rhizosphere	http://udspace.udel.edu/handle/19716/16784
Kushneria_aurantia	Acholeplasma_parvum	3	1.54e-05	co-occurrence in the root of halophytes in Northern Xinjiang	10.13343/j.cnki.wsxb.201506
Pseudoflavonifractor_capillosus	Elusimicrobium_minutum	3	0.00113846	co-occurrence in the rumen bacterial microbiome of cattle	10.2527/jas2016.1228
Alterococcus_agarolyticus	Elusimicrobium_minutum	4	0.000319	co-occurrence in the rumen of dairy cows	10.1111/j.1574-6941.2011.01154.x
Mahella_australiensis	Elusimicrobium_minutum	3	1.54e-05	co-occurrence in the rumen of dairy cows	10.1111/j.1574-6941.2011.01154.x
Nesterenkonia_flava	Elusimicrobium_minutum	3	4.05e-05	co-occurrence in the sand-like surface soils of the San Rafael Swell (Utah, USA) and the Desert of Maine (USA)	https://tel.archives-ouvertes.fr/tel-01261518/
Nesterenkonia_populi	Elusimicrobium_minutum	3	0.000119	co-occurrence in the sand-like surface soils of the San Rafael Swell (Utah, USA) and the Desert of Maine (USA)	https://tel.archives-ouvertes.fr/tel-01261518/
Thermosporothrix_hazakensis	Gemmatimonas_aurantiaca	3	0.00435085	co-occurrence in the sand-like surface soils of the San Rafael Swell (Utah, USA) and the Desert of Maine (USA)	https://tel.archives-ouvertes.fr/tel-01261518/document
Methanobacterium_alcaliphilum	Parachlamydia_acanthamoebae	3	1.18e-06	co-occurrence in the Schlo_ppnerbrunnen fen soil	10.1111/j.1758-2229.2009.00050.x
Kofleria_flava	Chryseobacterium_daeguense	3	9.99e-07	co-occurrence in the sequencing batch reactors	10.1016/j.watres.2017.08.061.
Kofleria_flava	Jeongeupia_naejangsanensis	3	2.61e-06	co-occurrence in the sequencing batch reactors	10.1016/j.watres.2017.08.061.
Kofleria_flava	Roseibacillus_ishigakijimensis	3	2.94e-05	co-occurrence in the sequencing batch reactors	10.1016/j.watres.2017.08.061.
Roseiflexus_castenholzii	Gemmatimonas_aurantiaca	3	0.000227	co-occurrence in the soil in Mollisols of Northeast China	10.1080/03650340.2018.1563685
Pirellula_staleyi	Elusimicrobium_minutum	3	0.0209504	co-occurrence in the soil of Azolla imbricata	10.1007/s00253-017-8596-7
Roseiflexus_castenholzii	Chryseolinea_serpens	3	4.87e-05	co-occurrence in the soil of Azolla imbricata	10.1007/s00253-017-8596-7
Simkania_negevensis	Haliangium_ochraceum	3	0.00611318	co-occurrence in the soil of Shanghai Chenshan Botanical Garden (N31_ 040 3900, E121_ 110 1200) field in China	10.3389/fmicb.2018.00366
Neochlamydia_hartmannellae	Elusimicrobium_minutum	3	0.00195185	co-occurrence in the soil under turfgrass establishment	http://www.neptjournal.com/upload-images/NL-61-3-(1)D-625.pdf
Opitutus_terrae	Aquamicrobium_segne	3	2.94e-05	co-occurrence in the soil under turfgrass establishment	http://www.neptjournal.com/upload-images/NL-61-3-(1)D-625.pdf
Sphaerochaeta_multiformis	Haliangium_ochraceum	3	0.00386658	co-occurrence in the soil-plant system in Nanjing Hengliang dairy farm (32°30_45__N, 118°94_7__E) in Dec. 2017, China	10.1016/j.scitotenv.2018.11.457
Legionella_taurinensis	Aciditerrimonas_ferrireducens	3	6.1e-06	co-occurrence in the soybean rhizosphere	10.1007/s00253-017-8550-8
Rubrobacter_taiwanensis	Ornatilinea_apprima	3	0.000234	co-occurrence in the studied unculutred bacterial related with oil degrdation	http://jprsolutions.info/files/final-file-5ad4ae329edd91.84553956.pdf
Vampirovibrio_chlorellavorus	Ornatilinea_apprima	3	0.00149831	co-occurrence in the studied unculutred bacterial related with oil degrdation	http://jprsolutions.info/files/final-file-5ad4ae329edd91.84553956.pdf
Kofleria_flava	Mariprofundus_ferrooxydans	3	1.33e-05	co-occurrence in the surface sediments of the abyssal plain (35°N; 29°W), Mid Atlantic Ridge	10.3389/fmicb.2015.01518
Opitutus_terrae	Thermoanaerobaculum_aquaticum	3	4.61e-06	co-occurrence in the surface sediments of the Danjiangkou Reservoir	10.18307/2018.0418.
Ktedonobacter_racemifer	Gemmatimonas_aurantiaca	3	0.0178125	co-occurrence in the switchgrass-adapted microbial community	10.1186/1754-6834-7-15
Riemerella_columbipharyngis	Gemmatimonas_aurantiaca	3	1.88e-05	co-occurrence in the tonsil of the soft palate of pigs	http://hdl.handle.net/10214/7750
Rubinisphaera_brasiliensis	Ornatilinea_apprima	6	0.00657565	co-occurrence in the wastewater hydrolysis system	10.3390/ijerph15030477_
Coprococcus_comes	Elusimicrobium_minutum	4	4.33e-05	co-occurrence in Tumor burden population	10.18632/oncotarget.5604
Gemmatimonas_aurantiaca	Parachlamydia_acanthamoebae	9	7.08e-06	co-occurrence in Utricularia hydrocarpa_ On a genus level_	10.1016/j.aquabot.2013.12.008
Parachlamydia_acanthamoebae	Gemmatimonas_aurantiaca	6	7.08e-06	co-occurrence in Utricularia hydrocarpa_ On a genus level_	10.1016/j.aquabot.2013.12.008
Gemmatimonas_aurantiaca	Gemmata_obscuriglobus	5	0.0130972	co-occurrence in wastewater	10.1111/j.1751-7915.2008.00059.x
Thermococcus_eurythermalis	Gemmatimonas_aurantiaca	4	5.79e-06	co-occurrence in Wheat rhizosphere	10.1016/j.soilbio.2018.07.022
Pseudoflavonifractor_capillosus	Gemmatimonas_aurantiaca	5	2.5e-05	co-occurrence in xylan-degrading	10.1099/ijsem.0.002966
Alterococcus_agarolyticus	Gemmatimonas_aurantiaca	9	1.97e-05	co-occurrence inStrawberry rhizosphere _On a genus level_	10.13344/j.microbiol.china.170170
Sphaerochaeta_multiformis	Ardenticatena_maritima	4	1.28e-05	co-occurrence speciation of oil degrading uncultured bacterium?	https://www.onacademic.com/detail/journal_1000040399839310_13b9.html
Solirubrobacter_phytolaccae	Isosphaera_pallida	3	0.00349246	co-occurrence the coalbeds of the Ordos Basin, China	10.1016/j.coal.2011.09.009
Pirellula_staleyi	Sphaerochaeta_multiformis	3	0.00107816	co-occurrence the surface layer of bottom sediments of the Kara Sea and in Gydan and Yenisei bays	10.1134/S0001437014030084
Gemmatimonas_aurantiaca	Ornatilinea_apprima	13	3.84e-08	co-occurrence with plant growth _On a genus level_	10.6092/unibo/amsdottorato/8074
Ornatilinea_apprima	Gemmatimonas_aurantiaca	7	3.84e-08	co-occurrence with plant growth _On a genus level_	10.6092/unibo/amsdottorato/8074
Gemmata_obscuriglobus	Gemmatimonas_aurantiaca	7	0.0130972	competition in biological wastewater treatment	10.1111/j.1751-7915.2008.00059.x
Gemmatimonas_aurantiaca	Desulforegula_conservatrix	4	0.0012334	competition in bottom sediments	10.1134/S0001437014030084
Gemmatimonas_aurantiaca	Haliangium_ochraceum	8	0.00351992	competition in carry PYP homologs	10.1128/AEM.00405-15
Ardenticatena_maritima	Elusimicrobium_minutum	7	4.65e-06	competition in Chloromethane Degradation in Soils	10.2134/jeq2017.09.0358
Gaiella_occulta	Aquicella_lusitana	5	6.72e-05	competition in Nitrogen nutrition	http://cdmd.cnki.com.cn/Article/CDMD-10451-1017140882.htm
Ardenticatena_maritima	Desulfomonile_limimaris	4	1.5e-06	competition in Oil degradation	https://www.onacademic.com/detail/journal_1000040399839310_13b9.html
Gemmatimonas_aurantiaca	Aquamicrobium_segne	7	1.05e-06	mutual in the presence of antibiotic _ On a genus level_	10.1016/j.ijhydene.2018.11.111
Ardenticatena_maritima	Chlorobium_chlorovibrioides	3	4.87e-05	same class	10.1111/tpj.13195
Azomonas_agilis	Kushneria_aurantia	3	2.61e-06	same class	http://eprints.usm.my/31368/1/FOONG_CHOON_PIN_24.pdf
Chondromyces_robustus	Desulfobulbus_rhabdoformis	3	6.72e-05	same class	https://www.microbiologyresearch.org/docserver/fulltext/ijsem/38/3/ijs-38-3-321.pdf?expires=1557909655&id=id&accname=guest&checksum=39C3677DED0A9EB59B266D9DE108B694
Ilumatobacter_fluminis	Rubrobacter_taiwanensis	3	5.54e-05	same class	10.1016/j.soilbio.2018.11.002
Kofleria_flava	Desulfomonile_limimaris	3	0.00016	same class	10.1007/s10201-014-0429-0
Ardenticatena_maritima	Ornatilinea_apprima	4	6.08e-05	same class of Anaerolineae	10.1099/ijsem.0.000822
Litorilinea_aerophila	Ornatilinea_apprima	5	4.61e-06	same class of Chloroflexi	10.1099/ijs.0.057547-0
Desulfovibrio_salexigens	Gemmatimonas_aurantiaca	4	0.000242	same class of the Acidithiobacillia classis nov	10.1099/ijs.0.049270-0
Gemmatimonas_aurantiaca	Dichelobacter_nodosus	4	0.00860838	same class of the Acidithiobacillia classis nov	10.1099/ijs.0.049270-0
Desulfomonile_tiedjei	Anaeromyxobacter_dehalogenans	4	0.000256	same class of the Deltaproteobacteria	10.1098/rstb.2012.0322_
Aquicella_siphonis	Diplorickettsia_massiliensis	3	5.67e-06	same family	10.1007/978-3-642-38922-1_371
Desulfomonile_tiedjei	Desulfobulbus_rhabdoformis	3	3.28e-05	same family	10.1111/j.1574-6941.2000.tb00665.x
Kofleria_flava	Haliangium_ochraceum	3	0.0123305	same family	10.4056/sigs.69.1277
Zavarzinella_formosa	Rubinisphaera_brasiliensis	3	0.0350063	same family	10.1186/1944-3277-9-10
Zavarzinella_formosa	Parachlamydia_acanthamoebae	5	0.000434	same Family of Planctomycetaceae	10.1371/journal.pone.0086752
Haliangium_ochraceum	Anaeromyxobacter_dehalogenans	5	0.0136306	same order of Myxococcales	10.4056/sigs.69.1277
Cellulosilyticum_ruminicola	Elusimicrobium_minutum	4	0.00195185	same order of the Clostridiales	10.1039/c2np20103h
Dehalogenimonas_lykanthroporepellens	Caldilinea_aerophila	3	0.00107816	same phylum	10.7454/mss.v16i1.1273
Geopsychrobacter_electrodiphilus	Desulfosarcina_variabilis	3	0.000221	same Phylum	https://vtechworks.lib.vt.edu/bitstream/handle/10919/31828/SzekelyFinalThesis.pdf?sequence=1&isAllowed=y
Ornatilinea_apprima	Ardenticatena_maritima	3	6.08e-05	same phylum Chloroflexi	10.1099/ijs.0.046532-0
Opitutus_terrae	Roseibacillus_ishigakijimensis	3	0.000238	same phylum Verrucomicrobia	https://www.rug.nl/research/portal/files/2631166/01c1.pdf
Gemmatimonas_aurantiaca	Rubinisphaera_brasiliensis	8	8.62e-05	the ancestral presence of LPS-outer membranes in the Firmicutes	10.7554/eLife.14589.001
Ornatilinea_apprima	Gimesia_maris	5	0.000302	unknow	NA
Anaerocella_delicata	Parachlamydia_acanthamoebae	3	9.62e-05	unknown	NA
Anaerolinea_thermophila	Chondromyces_robustus	3	0.000201	unknown	NA
Anaerolinea_thermophila	Eggerthella_lenta	3	3.84e-08	unknown	NA
Anaerolinea_thermophila	Kushneria_aurantia	3	1.11e-05	unknown	NA
Anaerolinea_thermophila	Planctopirus_limnophila	3	0.000119	unknown	NA
Anaerolinea_thermophila	Pseudoflavonifractor_capillosus	3	1.43e-07	unknown	NA
Anaerolinea_thermophila	Rhodobacter_megalophilus	3	1.85e-07	unknown	NA
Anaerolinea_thermophila	Sphaerochaeta_multiformis	3	3.21e-05	unknown	NA
Anaeromyxobacter_dehalogenans	Geobacter_anodireducens	3	0.000434	unknown	NA
Angustibacter_peucedani	Rubinisphaera_brasiliensis	3	3.84e-05	unknown	NA
Aquicella_lusitana	Geopsychrobacter_electrodiphilus	3	0.00791144	unknown	NA
Aquicella_lusitana	Tepidisphaera_mucosa	3	0.0123305	unknown	NA
Aquicella_siphonis	Eubacterium_tarantellae	3	0.000434	unknown	NA
Aquicella_siphonis	Gimesia_maris	3	0.0116047	unknown	NA
Aquicella_siphonis	Rhodoglobus_aureus	3	5.67e-06	unknown	NA
Aquicella_siphonis	Thermoflexus_hugenholtzii	3	5.67e-06	unknown	NA
Aquihabitans_daechungensis	Rubinisphaera_brasiliensis	3	0.000434	unknown	NA
Ardenticatena_maritima	Anaeroplasma_bactoclasticum	3	4.87e-05	unknown	NA
Ardenticatena_maritima	Aquamicrobium_segne	3	4.61e-06	unknown	NA
Ardenticatena_maritima	Desulfomonile_tiedjei	3	7.54e-06	unknown	NA
Ardenticatena_maritima	Eggerthella_lenta	3	1.59e-05	unknown	NA
Ardenticatena_maritima	Epilithonimonas_tenax	3	6.88e-06	unknown	NA
Ardenticatena_maritima	Haliangium_tepidum	3	0.000917	unknown	NA
Ardenticatena_maritima	Leptolinea_tardivitalis	3	0.00165222	unknown	NA
Ardenticatena_maritima	Phaeovibrio_sulfidiphilus	3	4.87e-05	unknown	NA
Ardenticatena_maritima	Plesiocystis_pacifica	3	0.000201	unknown	NA
Ardenticatena_maritima	Pseudoflavonifractor_capillosus	3	4.33e-05	unknown	NA
Ardenticatena_maritima	Rubinisphaera_brasiliensis	3	0.00215728	unknown	NA
Ardenticatena_maritima	Sphaerochaeta_multiformis	3	1.28e-05	unknown	NA
Azomonas_agilis	Clostridium_leptum	3	2.61e-06	unknown	NA
Azomonas_agilis	Kofleria_flava	3	9.99e-07	unknown	NA
Azomonas_agilis	Roseiflexus_castenholzii	3	1.32e-06	unknown	NA
Azospirillum_brasilense	Ardenticatena_maritima	3	1.33e-05	unknown	NA
Azospirillum_brasilense	Chryseolinea_serpens	3	2.61e-06	unknown	NA
Azospirillum_brasilense	Clostridium_leptum	3	2.29e-05	unknown	NA
Azospirillum_brasilense	Litorimonas_taeanensis	3	1.33e-05	unknown	NA
Azospirillum_brasilense	Parachlamydia_acanthamoebae	3	3.2e-05	unknown	NA
Azospirillum_brasilense	Rubinisphaera_brasiliensis	3	0.00107816	unknown	NA
Bacillus_azotoformans	Gemmata_obscuriglobus	3	6.24e-05	unknown	NA
Bacteroides_cellulosolvens	Gemmata_obscuriglobus	3	0.0122713	unknown	NA
Bacteroides_cellulosolvens	Gemmatimonas_aurantiaca	3	0.047309	unknown	NA
Bacteroides_cellulosolvens	Lactonifactor_longoviformis	3	1.54e-05	unknown	NA
Balneola_alkaliphila	Desulfomonile_limimaris	3	0.000279	unknown	NA
Balneola_alkaliphila	Elusimicrobium_minutum	3	0.000627	unknown	NA
Balneola_alkaliphila	Rubinisphaera_brasiliensis	3	0.0116047	unknown	NA
Bdellovibrio_exovorus	Desulfonatronum_thioautotrophicum	3	0.000119	unknown	NA
Bdellovibrio_exovorus	Methanothermobacter_defluvii	3	4.87e-05	unknown	NA
Blastopirellula_marina	Elusimicrobium_minutum	3	0.000434	unknown	NA
Brassicibacter_mesophilus	Ardenticatena_maritima	3	0.00165222	unknown	NA
Brassicibacter_mesophilus	Elusimicrobium_minutum	3	0.00413606	unknown	NA
Brassicibacter_mesophilus	Sphaerochaeta_multiformis	3	0.00123936	unknown	NA
Brevibacillus_fulvus	Aquicella_siphonis	3	5.67e-06	unknown	NA
Byssovorax_cruenta	Aquicella_siphonis	3	5.67e-06	unknown	NA
Caldanaerobius_fijiensis	Desulfuromusa_ferrireducens	3	6.35e-07	unknown	NA
Caldilinea_aerophila	Bulleidia_extructa	3	6.72e-05	unknown	NA
Caldilinea_aerophila	Roseibacillus_ishigakijimensis	3	0.000176	unknown	NA
Camelimonas_lactis	Zavarzinella_formosa	3	0.0083719	unknown	NA
Catalinimonas_alkaloidigena	Gemmatimonas_aurantiaca	3	0.000201	unknown	NA
Cellulosilyticum_ruminicola	Zavarzinella_formosa	3	0.0023954	unknown	NA
Chondromyces_robustus	Aciditerrimonas_ferrireducens	3	0.0047497	unknown	NA
Chondromyces_robustus	Agrococcus_casei	3	0.000176	unknown	NA
Chondromyces_robustus	Haliangium_ochraceum	3	0.014677	unknown	NA
Chondromyces_robustus	Neochlamydia_hartmannellae	3	0.000559	unknown	NA
Chondromyces_robustus	Ornatilinea_apprima	3	0.00917004	unknown	NA
Chondromyces_robustus	Parachlamydia_acanthamoebae	3	0.00239353	unknown	NA
Chromatium_okenii	Elusimicrobium_minutum	3	4.33e-05	unknown	NA
Collinsella_tanakaei	Gemmatimonas_aurantiaca	3	0.000201	unknown	NA
Coprococcus_comes	Gemmatimonas_aurantiaca	3	0.000196	unknown	NA
Cystobacter_badius	Ornatilinea_apprima	3	0.0126591	unknown	NA
Deferrisoma_camini	Acetivibrio_cellulolyticus	3	2.94e-05	unknown	NA
Deferrisoma_camini	Ornatilinea_apprima	3	0.000917	unknown	NA
Dehalogenimonas_lykanthroporepellens	Faecalibacterium_prausnitzii	3	3.28e-05	unknown	NA
Dehalogenimonas_lykanthroporepellens	Gemmatimonas_aurantiaca	3	3.21e-05	unknown	NA
Dehalogenimonas_lykanthroporepellens	Zavarzinella_formosa	3	0.00145366	unknown	NA
Desulfitobacterium_metallireducens	Haliangium_ochraceum	3	6.1e-06	unknown	NA
Desulfocella_halophila	Elusimicrobium_minutum	3	1.61e-05	unknown	NA
Desulfocella_halophila	Gemmatimonas_aurantiaca	3	0.000717	unknown	NA
Desulfomicrobium_orale	Gemmatimonas_aurantiaca	3	0.0012334	unknown	NA
Desulfomonile_limimaris	Ardenticatena_maritima	3	1.5e-06	unknown	NA
Desulfomonile_tiedjei	Ardenticatena_maritima	3	7.54e-06	unknown	NA
Desulfomonile_tiedjei	Clostridium_lactatifermentans	3	1.11e-05	unknown	NA
Desulfomonile_tiedjei	Desulfuromusa_ferrireducens	3	7.81e-05	unknown	NA
Desulfomonile_tiedjei	Kushneria_aurantia	3	7.64e-05	unknown	NA
Desulfomonile_tiedjei	Lishizhenia_caseinilytica	3	2.05e-06	unknown	NA
Desulfomonile_tiedjei	Plesiocystis_pacifica	3	0.000279	unknown	NA
Desulfomonile_tiedjei	Pseudoflavonifractor_capillosus	3	6.88e-06	unknown	NA
Desulfomonile_tiedjei	Rubinisphaera_brasiliensis	3	0.00389669	unknown	NA
Desulfomonile_tiedjei	Vampirovibrio_chlorellavorus	3	9.59e-06	unknown	NA
Desulfuromusa_ferrireducens	Gemmatimonas_aurantiaca	3	0.0178125	unknown	NA
Desulfuromusa_ferrireducens	Gimesia_maris	3	0.000434	unknown	NA
Dictyoglomus_turgidum	Ornatilinea_apprima	3	0.0033825	unknown	NA
Eggerthella_lenta	Francisella_tularensis_subsp._mediasiatica	3	1.32e-06	unknown	NA
Elusimicrobium_minutum	Agrococcus_casei	3	0.000119	unknown	NA
Elusimicrobium_minutum	Citreitalea_marina	3	1.54e-05	unknown	NA
Elusimicrobium_minutum	Clostridium_leptum	3	0.0105345	unknown	NA
Elusimicrobium_minutum	Intestinimonas_butyriciproducens	3	0.000319	unknown	NA
Elusimicrobium_minutum	Isosphaera_pallida	3	0.0460594	unknown	NA
Elusimicrobium_minutum	Nakamurella_panacisegetis	3	1.54e-05	unknown	NA
Elusimicrobium_minutum	Roseibacillus_ishigakijimensis	3	1.61e-05	unknown	NA
Eubacterium_tarantellae	Elusimicrobium_minutum	3	0.00195185	unknown	NA
Eubacterium_tarantellae	Gemmatimonas_aurantiaca	3	0.00119235	unknown	NA
Eubacterium_tarantellae	Haliangium_ochraceum	3	0.000792	unknown	NA
Eubacterium_tarantellae	Haliscomenobacter_hydrossis	3	0.000868	unknown	NA
Eubacterium_tarantellae	Hydrotalea_sandarakina	3	0.00165222	unknown	NA
Ferrimicrobium_acidiphilum	Aquamicrobium_segne	3	2.61e-06	unknown	NA
Fibrobacter_intestinalis	Ardenticatena_maritima	3	4.87e-05	unknown	NA
Fibrobacter_intestinalis	Clostridium_leptum	3	1.54e-05	unknown	NA
Fibrobacter_intestinalis	Elusimicrobium_minutum	3	0.000119	unknown	NA
Fibrobacter_intestinalis	Gemmatimonas_aurantiaca	3	0.00195185	unknown	NA
Fibrobacter_intestinalis	Parachlamydia_acanthamoebae	3	9.62e-05	unknown	NA
Fibrobacter_intestinalis	Terriglobus_saanensis	3	6.88e-06	unknown	NA
Gaiella_occulta	Calditerrivibrio_nitroreducens	3	2.94e-05	unknown	NA
Gaiella_occulta	Carboxydocella_sporoproducens	3	2.94e-05	unknown	NA
Gaiella_occulta	Coenonia_anatina	3	4.61e-06	unknown	NA
Gaiella_occulta	Desulfosarcina_variabilis	3	9.62e-05	unknown	NA
Gaiella_occulta	Geopsychrobacter_electrodiphilus	3	0.0110545	unknown	NA
Gaiella_occulta	Kushneria_aurantia	3	6.15e-06	unknown	NA
Gaiella_occulta	Parasphingopyxis_lamellibrachiae	3	4.61e-06	unknown	NA
Gaiella_occulta	Reichenbachiella_faecimaris	3	4.61e-06	unknown	NA
Gaiella_occulta	Roseibacillus_persicicus	3	9.62e-05	unknown	NA
Gemmata_obscuriglobus	Acidobacterium_capsulatum	3	0.00212448	unknown	NA
Gemmata_obscuriglobus	Alterococcus_agarolyticus	3	0.0122713	unknown	NA
Gemmata_obscuriglobus	Francisella_tularensis_subsp._mediasiatica	3	0.000569	unknown	NA
Gemmata_obscuriglobus	Fulvimonas_soli	3	6.24e-05	unknown	NA
Gemmatimonas_aurantiaca	Agrococcus_citreus	3	0.000201	unknown	NA
Gemmatimonas_aurantiaca	Alicyclobacillus_sacchari	3	1.88e-05	unknown	NA
Gemmatimonas_aurantiaca	Anaerobaculum_thermoterrenum	3	0.00195185	unknown	NA
Gemmatimonas_aurantiaca	Carboxydothermus_islandicus	3	0.000201	unknown	NA
Gemmatimonas_aurantiaca	Chitinivorax_tropicus	3	1.88e-05	unknown	NA
Gemmatimonas_aurantiaca	Conchiformibius_steedae	3	0.000242	unknown	NA
Gemmatimonas_aurantiaca	Coraliomargarita_akajimensis	3	0.00876259	unknown	NA
Gemmatimonas_aurantiaca	Desulfonema_ishimotonii	3	0.000201	unknown	NA
Gemmatimonas_aurantiaca	Desulfosarcina_variabilis	3	0.0012334	unknown	NA
Gemmatimonas_aurantiaca	Flexithrix_dorotheae	3	0.000201	unknown	NA
Gemmatimonas_aurantiaca	Kushneria_aurantia	3	1.92e-06	unknown	NA
Gemmatimonas_aurantiaca	Lentibacillus_jeotgali	3	5.15e-06	unknown	NA
Gemmatimonas_aurantiaca	Magnetococcus_marinus	3	1.05e-06	unknown	NA
Gemmatimonas_aurantiaca	Microscilla_marina	3	0.000201	unknown	NA
Gemmatimonas_aurantiaca	Nesterenkonia_flava	3	0.00195185	unknown	NA
Gemmatimonas_aurantiaca	Nitratireductor_aquibiodomus	3	0.000201	unknown	NA
Gemmatimonas_aurantiaca	Rhodospira_trueperi	3	0.00725683	unknown	NA
Gemmatimonas_aurantiaca	Roseivivax_halodurans	3	0.000201	unknown	NA
Gemmatimonas_aurantiaca	Seinonella_peptonophila	3	0.000717	unknown	NA
Gemmatimonas_aurantiaca	Telmatocola_sphagniphila	3	0.0171149	unknown	NA
Gemmatimonas_aurantiaca	Thermococcus_eurythermalis	3	5.79e-06	unknown	NA
Geobacter_anodireducens	Kushneria_aurantia	3	2.61e-06	unknown	NA
Geopsychrobacter_electrodiphilus	Intestinimonas_butyriciproducens	3	0.000127	unknown	NA
Geopsychrobacter_electrodiphilus	Luteimicrobium_xylanilyticum	3	8.56e-06	unknown	NA
Geopsychrobacter_electrodiphilus	Ornatilinea_apprima	3	0.0380255	unknown	NA
Geopsychrobacter_electrodiphilus	Parachlamydia_acanthamoebae	3	0.000456	unknown	NA
Haliangium_ochraceum	Hydrotalea_sandarakina	3	0.0215646	unknown	NA
Haliangium_ochraceum	Litorimonas_taeanensis	3	4.33e-05	unknown	NA
Haliangium_ochraceum	Microbacterium_petrolearium	3	6.91e-05	unknown	NA
Haliangium_ochraceum	Palaeococcus_helgesonii	3	6.91e-05	unknown	NA
Haliangium_ochraceum	Parasegetibacter_terrae	3	0.00237963	unknown	NA
Haliangium_ochraceum	Rhodoglobus_aureus	3	6.91e-05	unknown	NA
Haliangium_ochraceum	Roseibacillus_ishigakijimensis	3	0.00100578	unknown	NA
Haliangium_ochraceum	Roseibacillus_persicicus	3	0.00237963	unknown	NA
Haliangium_ochraceum	Shewanella_hanedai	3	6.91e-05	unknown	NA
Haliangium_ochraceum	Virgibacillus_siamensis	3	0.000645	unknown	NA
Haliscomenobacter_hydrossis	Aquamicrobium_segne	3	6.24e-05	unknown	NA
Haliscomenobacter_hydrossis	Dehalobacter_restrictus	3	6.24e-05	unknown	NA
Haliscomenobacter_hydrossis	Melioribacter_roseus	3	0.00203209	unknown	NA
Haliscomenobacter_hydrossis	Neochlamydia_hartmannellae	3	0.000127	unknown	NA
Halochromatium_roseum	Ornatilinea_apprima	3	9.62e-05	unknown	NA
Halochromatium_roseum	Rubrobacter_taiwanensis	3	4.61e-06	unknown	NA
Halococcus_salifodinae	Elusimicrobium_minutum	3	1.54e-05	unknown	NA
Halospirulina_tapeticola	Elusimicrobium_minutum	3	0.000299	unknown	NA
Halospirulina_tapeticola	Ornatilinea_apprima	3	0.00191035	unknown	NA
Halospirulina_tapeticola	Roseibacillus_ishigakijimensis	3	2.94e-05	unknown	NA
Heliimonas_saccharivorans	Melioribacter_roseus	3	2.94e-05	unknown	NA
Heliimonas_saccharivorans	Ornatilinea_apprima	3	9.62e-05	unknown	NA
Heliorestis_baculata	Gemmatimonas_aurantiaca	3	1.88e-05	unknown	NA
Hydrotalea_sandarakina	Acidobacterium_capsulatum	3	6.91e-05	unknown	NA
Hydrotalea_sandarakina	Chondromyces_robustus	3	0.021666	unknown	NA
Hydrotalea_sandarakina	Halospirulina_tapeticola	3	0.000347	unknown	NA
Hydrotalea_sandarakina	Ornatilinea_apprima	3	0.000414	unknown	NA
Hydrotalea_sandarakina	Roseibacillus_ishigakijimensis	3	0.000176	unknown	NA
Ignavigranum_ruoffiae	Gemmatimonas_aurantiaca	3	1.88e-05	unknown	NA
Ilumatobacter_fluminis	Anaerorhabdus_furcosa	3	1.33e-05	unknown	NA
Ilumatobacter_fluminis	Geopsychrobacter_electrodiphilus	3	0.00119235	unknown	NA
Ilumatobacter_fluminis	Kushneria_aurantia	3	0.000238	unknown	NA
Ilumatobacter_fluminis	Sphaerochaeta_multiformis	3	0.000689	unknown	NA
Ilumatobacter_fluminis	Terrimicrobium_sacchariphilum	3	0.000347	unknown	NA
Insolitispirillum_peregrinum_subsp._peregrinum	Gemmatimonas_aurantiaca	3	0.000201	unknown	NA
Intestinimonas_butyriciproducens	Aquisphaera_giovannonii	3	1.54e-05	unknown	NA
Intestinimonas_butyriciproducens	Halochromatium_roseum	3	1.54e-05	unknown	NA
Intestinimonas_butyriciproducens	Kushneria_aurantia	3	5.11e-07	unknown	NA
Intestinimonas_butyriciproducens	Roseibacillus_persicicus	3	4.87e-05	unknown	NA
Iodobacter_fluviatilis	Ardenticatena_maritima	3	6.88e-06	unknown	NA
Iodobacter_fluviatilis	Elusimicrobium_minutum	3	1.54e-05	unknown	NA
Iodobacter_fluviatilis	Gemmatimonas_aurantiaca	3	0.000201	unknown	NA
Iodobacter_fluviatilis	Opitutus_terrae	3	4.61e-06	unknown	NA
Kofleria_flava	Catonella_morbi	3	9.99e-07	unknown	NA
Kofleria_flava	Lactonifactor_longoviformis	3	4.61e-06	unknown	NA
Kofleria_flava	Methanobacterium_alcaliphilum	3	9.99e-07	unknown	NA
Kofleria_flava	Thermoanaerobaculum_aquaticum	3	9.99e-07	unknown	NA
Kushneria_aurantia	Aciditerrimonas_ferrireducens	3	0.00165222	unknown	NA
Kushneria_aurantia	Anaerorhabdus_furcosa	3	4.87e-05	unknown	NA
Kushneria_aurantia	Ardenticatena_maritima	3	0.000627	unknown	NA
Kushneria_aurantia	Chryseolinea_serpens	3	1.32e-06	unknown	NA
Kushneria_aurantia	Dissulfuribacter_thermophilus	3	4.87e-05	unknown	NA
Kushneria_aurantia	Gaiella_occulta	3	6.15e-06	unknown	NA
Kushneria_aurantia	Neochlamydia_hartmannellae	3	0.000127	unknown	NA
Kushneria_aurantia	Ornatilinea_apprima	3	0.00149831	unknown	NA
Kushneria_aurantia	Planctopirus_limnophila	3	0.000127	unknown	NA
Kushneria_aurantia	Roseibacillus_ishigakijimensis	3	0.000119	unknown	NA
Kushneria_aurantia	Roseibacillus_persicicus	3	4.87e-05	unknown	NA
Kushneria_aurantia	Zavarzinella_formosa	3	7.26e-05	unknown	NA
Litoribrevibacter_albus	Gemmatimonas_aurantiaca	3	0.000242	unknown	NA
Litoribrevibacter_albus	Limisphaera_ngatamarikiensis	3	0.000279	unknown	NA
Litoribrevibacter_albus	Ornatilinea_apprima	3	9.62e-05	unknown	NA
Litorivivens_lipolytica	Kushneria_aurantia	3	2.61e-06	unknown	NA
Magnetococcus_marinus	Roseibacillus_ishigakijimensis	3	2.61e-06	unknown	NA
Melioribacter_roseus	Geopsychrobacter_electrodiphilus	3	0.00203209	unknown	NA
Melioribacter_roseus	Kushneria_aurantia	3	4.05e-05	unknown	NA
Nannocystis_exedens	Ornatilinea_apprima	3	0.00191035	unknown	NA
Opitutus_terrae	Citreitalea_marina	3	4.61e-06	unknown	NA
Opitutus_terrae	Halovenus_aranensis	3	4.61e-06	unknown	NA
Ornatilinea_apprima	Fulvimonas_soli	3	1.33e-05	unknown	NA
Paludibaculum_fermentans	Acholeplasma_brassicae	3	0.00016	unknown	NA
Parachlamydia_acanthamoebae	Geopsychrobacter_electrodiphilus	3	0.000456	unknown	NA
Pseudopelagicola_gijangensis	Gemmatimonas_aurantiaca	3	2.61e-06	unknown	NA
Romboutsia_sedimentorum	Zavarzinella_formosa	3	1.88e-05	unknown	NA
Roseiflexus_castenholzii	Brevinema_andersonii	3	6.88e-06	unknown	NA
Roseiflexus_castenholzii	Roseibacillus_persicicus	3	2.14e-05	unknown	NA
Rubinisphaera_brasiliensis	Agrococcus_casei	3	0.000324	unknown	NA
Rubinisphaera_brasiliensis	Bulleidia_extructa	3	0.00215728	unknown	NA
Rubinisphaera_brasiliensis	Fulvimonas_soli	3	3.84e-05	unknown	NA
Rubinisphaera_brasiliensis	Geopsychrobacter_electrodiphilus	3	0.0117396	unknown	NA
Rubinisphaera_brasiliensis	Thermotalea_metallivorans	3	0.000434	unknown	NA
Rufibacter_tibetensis	Geopsychrobacter_electrodiphilus	3	8.56e-06	unknown	NA
Sandarakinorhabdus_limnophila	Rubinisphaera_brasiliensis	3	0.000434	unknown	NA
Sphaerochaeta_multiformis	Jeongeupia_naejangsanensis	3	3.21e-05	unknown	NA
Sphaerochaeta_multiformis	Limisphaera_ngatamarikiensis	3	0.0179032	unknown	NA
Sphaerochaeta_multiformis	Rubinisphaera_brasiliensis	3	0.0212586	unknown	NA
Tangfeifania_diversioriginum	Elusimicrobium_minutum	3	0.00113846	unknown	NA
Tepidisphaera_mucosa	Kushneria_aurantia	3	7.15e-06	unknown	NA
Terrimicrobium_sacchariphilum	Kushneria_aurantia	3	0.000201	unknown	NA
Terrimicrobium_sacchariphilum	Ornatilinea_apprima	3	0.0123305	unknown	NA
Terrimicrobium_sacchariphilum	Sphaerochaeta_multiformis	3	0.000711	unknown	NA
Thermoleophilum_album	Sphaerochaeta_multiformis	3	5.67e-06	unknown	NA
Thermosporothrix_hazakensis	Sphaerochaeta_multiformis	3	0.00123936	unknown	NA
Tistlia_consotensis	Geopsychrobacter_electrodiphilus	3	0.000221	unknown	NA
Zavarzinella_formosa	Facklamia_ignava	3	5.42e-05	unknown	NA
Zavarzinella_formosa	Kushneria_aurantia	3	7.26e-05	unknown	NA
Zavarzinella_formosa	Polycladomyces_abyssicola	3	0.00506651	unknown	NA
Methanobrevibacter_woesei	Gemmatimonas_aurantiaca	5	0.000196	unknown	NA
Ardenticatena_maritima	Gemmatimonas_aurantiaca	8	1.32e-06	unknown	NA
Alterococcus_agarolyticus	Ornatilinea_apprima	7	7.15e-06	unknown	NA
Gemmatimonas_aurantiaca	Ardenticatena_maritima	7	1.32e-06	unknown	NA
Intestinimonas_butyriciproducens	Gemmatimonas_aurantiaca	7	1.97e-05	unknown	NA
Rubinisphaera_brasiliensis	Elusimicrobium_minutum	7	1.54e-05	unknown	NA
Tistlia_consotensis	Gemmatimonas_aurantiaca	7	1.32e-06	unknown	NA
Brassicibacter_mesophilus	Gemmatimonas_aurantiaca	6	0.00105179	unknown	NA
Gemmata_obscuriglobus	Elusimicrobium_minutum	6	0.00660287	unknown	NA
Gemmatimonas_aurantiaca	Francisella_tularensis_subsp._mediasiatica	6	5.15e-06	unknown	NA
Gemmatimonas_aurantiaca	Gimesia_maris	6	0.029389	unknown	NA
Opitutus_terrae	Ardenticatena_maritima	6	4.05e-05	unknown	NA
Opitutus_terrae	Ornatilinea_apprima	6	2.3e-05	unknown	NA
Anaerolinea_thermophila	Tepidisphaera_mucosa	5	1.33e-05	unknown	NA
Azospirillum_brasilense	Elusimicrobium_minutum	5	6.15e-06	unknown	NA
Chryseolinea_serpens	Geopsychrobacter_electrodiphilus	5	1.85e-07	unknown	NA
Eggerthella_lenta	Gemmatimonas_aurantiaca	5	5.79e-06	unknown	NA
Elusimicrobium_minutum	Ornatilinea_apprima	5	0.000302	unknown	NA
Gemmatimonas_aurantiaca	Halospirulina_tapeticola	5	4.61e-06	unknown	NA
Gemmatimonas_aurantiaca	Litorimonas_taeanensis	5	3.21e-05	unknown	NA
Gemmatimonas_aurantiaca	Thermotalea_metallivorans	5	0.000128	unknown	NA
Haliangium_ochraceum	Bulleidia_extructa	5	0.000967	unknown	NA
Haliscomenobacter_hydrossis	Ornatilinea_apprima	5	9.62e-05	unknown	NA
Kofleria_flava	Elusimicrobium_minutum	5	4.05e-05	unknown	NA
Kofleria_flava	Rubinisphaera_brasiliensis	5	5.15e-06	unknown	NA
Kofleria_flava	Sphaerochaeta_multiformis	5	8.76e-06	unknown	NA
Kushneria_aurantia	Desulfonatronum_thioautotrophicum	5	1.32e-06	unknown	NA
Kushneria_aurantia	Jeongeupia_naejangsanensis	5	1.32e-06	unknown	NA
Kushneria_aurantia	Rubinisphaera_brasiliensis	5	0.00138813	unknown	NA
Niastella_populi	Ornatilinea_apprima	5	1.33e-05	unknown	NA
Nisaea_nitritireducens	Gemmatimonas_aurantiaca	5	3.68e-07	unknown	NA
Opitutus_terrae	Rubinisphaera_brasiliensis	5	0.000875	unknown	NA
Anaerolinea_thermophila	Aquihabitans_daechungensis	4	1.32e-06	unknown	NA
Ardenticatena_maritima	Chondromyces_robustus	4	0.0140076	unknown	NA
Ardenticatena_maritima	Gimesia_maris	4	0.00303195	unknown	NA
Ardenticatena_maritima	Planctopirus_limnophila	4	8.96e-05	unknown	NA
Cellulosilyticum_ruminicola	Bulleidia_extructa	4	4.33e-05	unknown	NA
Cellulosilyticum_ruminicola	Chondromyces_robustus	4	0.00303195	unknown	NA
Cellulosilyticum_ruminicola	Haliangium_ochraceum	4	0.00344827	unknown	NA
Cellulosilyticum_ruminicola	Kushneria_aurantia	4	1.61e-05	unknown	NA
Chondromyces_robustus	Geopsychrobacter_electrodiphilus	4	0.0187841	unknown	NA
Chondromyces_robustus	Rubinisphaera_brasiliensis	4	0.0154008	unknown	NA
Chryseolinea_serpens	Rubinisphaera_brasiliensis	4	6.08e-05	unknown	NA
Desulfocurvus_thunnarius	Rubinisphaera_brasiliensis	4	3.21e-05	unknown	NA
Desulfomonile_tiedjei	Gimesia_maris	4	0.000361	unknown	NA
Dichelobacter_nodosus	Ornatilinea_apprima	4	0.000901	unknown	NA
Elusimicrobium_minutum	Rubinisphaera_brasiliensis	4	1.54e-05	unknown	NA
Gaiella_occulta	Bulleidia_extructa	4	1.33e-05	unknown	NA
Gaiella_occulta	Limisphaera_ngatamarikiensis	4	0.00304555	unknown	NA
Gemmatimonas_aurantiaca	Aliifodinibius_roseus	4	8.15e-05	unknown	NA
Gemmatimonas_aurantiaca	Citreitalea_marina	4	1.88e-05	unknown	NA
Gemmatimonas_aurantiaca	Epilithonimonas_tenax	4	1.88e-05	unknown	NA
Gemmatimonas_aurantiaca	Glaciecola_nitratireducens	4	0.000242	unknown	NA
Gemmatimonas_aurantiaca	Jeongeupia_naejangsanensis	4	0.00370373	unknown	NA
Gemmatimonas_aurantiaca	Nitrospirillum_amazonense	4	3.24e-05	unknown	NA
Gemmatimonas_aurantiaca	Tepidisphaera_mucosa	4	0.0128473	unknown	NA
Geopsychrobacter_electrodiphilus	Elusimicrobium_minutum	4	0.00292335	unknown	NA
Geopsychrobacter_electrodiphilus	Haliangium_ochraceum	4	0.0272406	unknown	NA
Geopsychrobacter_electrodiphilus	Limisphaera_ngatamarikiensis	4	0.0326777	unknown	NA
Geopsychrobacter_electrodiphilus	Nesterenkonia_flava	4	0.000135	unknown	NA
Geopsychrobacter_electrodiphilus	Opitutus_terrae	4	5.91e-05	unknown	NA
Haliangium_ochraceum	Sphingobacterium_kitahiroshimense	4	8.26e-06	unknown	NA
Haliangium_ochraceum	Thermoflexus_hugenholtzii	4	6.1e-06	unknown	NA
Halobacteriovorax_marinus	Gemmatimonas_aurantiaca	4	0.0298383	unknown	NA
Halospirulina_tapeticola	Gemmatimonas_aurantiaca	4	4.61e-06	unknown	NA
Hydrotalea_sandarakina	Caldilinea_aerophila	4	0.000313	unknown	NA
Kofleria_flava	Ardenticatena_maritima	4	2.09e-06	unknown	NA
Kofleria_flava	Cellulosilyticum_ruminicola	4	2.29e-05	unknown	NA
Kofleria_flava	Kushneria_aurantia	4	4.92e-07	unknown	NA
Kofleria_flava	Thermococcus_eurythermalis	4	1.18e-06	unknown	NA
Kushneria_aurantia	Anaeromyxobacter_dehalogenans	4	0.000434	unknown	NA
Kushneria_aurantia	Conchiformibius_steedae	4	1.32e-06	unknown	NA
Kushneria_aurantia	Geopsychrobacter_electrodiphilus	4	0.000127	unknown	NA
Kushneria_aurantia	Intestinimonas_butyriciproducens	4	5.11e-07	unknown	NA
Kushneria_aurantia	Opitutus_terrae	4	4.05e-05	unknown	NA
Kushneria_aurantia	Parachlamydia_acanthamoebae	4	0.00149831	unknown	NA
Kushneria_aurantia	Sphaerochaeta_multiformis	4	6.08e-05	unknown	NA
Kushneria_aurantia	Tepidisphaera_mucosa	4	7.15e-06	unknown	NA
Litorilinea_aerophila	Rubinisphaera_brasiliensis	4	0.000144	unknown	NA
Magnetococcus_marinus	Gemmatimonas_aurantiaca	4	1.05e-06	unknown	NA
Martelella_radicis	Ornatilinea_apprima	4	1.18e-06	unknown	NA
Martelella_radicis	Rubinisphaera_brasiliensis	4	3.21e-05	unknown	NA
Melioribacter_roseus	Gemmata_obscuriglobus	4	0.0275076	unknown	NA
Melioribacter_roseus	Intestinimonas_butyriciproducens	4	4.05e-05	unknown	NA
Melioribacter_roseus	Methylococcus_capsulatus	4	8.56e-06	unknown	NA
Nautilia_lithotrophica	Gemmatimonas_aurantiaca	4	1.88e-05	unknown	NA
Nitrososphaera_viennensis	Elusimicrobium_minutum	4	0.00452247	unknown	NA
Oceanisphaera_profunda	Haliangium_ochraceum	4	6.1e-06	unknown	NA
Ornatilinea_apprima	Pseudoflavonifractor_capillosus	4	2.09e-06	unknown	NA
Paludibaculum_fermentans	Gemmatimonas_aurantiaca	4	0.00860838	unknown	NA
Parachlamydia_acanthamoebae	Ardenticatena_maritima	4	0.00718302	unknown	NA
Pseudoflavonifractor_capillosus	Kushneria_aurantia	4	1.85e-07	unknown	NA
Rubinisphaera_brasiliensis	Desulfuromusa_ferrireducens	4	0.000434	unknown	NA
Rubinisphaera_brasiliensis	Francisella_tularensis_subsp._mediasiatica	4	4.61e-06	unknown	NA
Sphaerochaeta_multiformis	Geopsychrobacter_electrodiphilus	4	9.62e-05	unknown	NA
Tepidisphaera_mucosa	Gemmatimonas_aurantiaca	4	0.0128473	unknown	NA
Terrimicrobium_sacchariphilum	Limisphaera_ngatamarikiensis	4	0.00860838	unknown	NA
Thermococcus_eurythermalis	Elusimicrobium_minutum	4	4.33e-05	unknown	NA
Zavarzinella_formosa	Ornatilinea_apprima	4	0.00719501	unknown	NA
Acidicapsa_ligni	Elusimicrobium_minutum	3	1.54e-05	unknown	NA
Aliifodinibius_roseus	Gemmatimonas_aurantiaca	3	8.15e-05	unknown	NA
Alterococcus_agarolyticus	Rubinisphaera_brasiliensis	3	0.000268	unknown	NA
Rubinisphaera_brasiliensis	Gemmatimonas_aurantiaca	8	8.62e-05	unkonw	NA
