# Supplementary material for: Earth microbial co-occurrence network reveals interconnection pattern across microbiomes
Source: Microbiome. 2020 Jun 4;8:82. doi: 10.1186/s40168-020-00857-2 (PMC7273686; doi:10.1186/s40168-020-00857-2)
Supplement: Supplementary file 3 — Data file S2. Dataset of edge frequency. [file 40168_2020_857_MOESM2_ESM.xls]

## Sheet: Dataset2
type	edge	frequency	environment
Generalist edge	Blastopirellula-Parcubacteria	4	Animal distal gut
Generalist edge	Legionella-Sphingobacterium	4	Animal distal gut
Generalist edge	Microgenomates-Sphingobacterium	4	Animal distal gut
Generalist edge	Blastopirellula-Clostridium_XlVa	3	Animal distal gut
Generalist edge	Blastopirellula-Microgenomates	3	Animal distal gut
Generalist edge	Clostridium_sensu_stricto-Gp10	3	Animal distal gut
Generalist edge	Clostridium_sensu_stricto-Hyphomonas	3	Animal distal gut
Generalist edge	Clostridium_sensu_stricto-Sphingobacterium	3	Animal distal gut
Generalist edge	Gp4-Gp10	3	Animal distal gut
Generalist edge	Gp6-Latescibacteria	3	Animal distal gut
Generalist edge	Lactobacillus-Sphingobacterium	3	Animal distal gut
Generalist edge	Leptospira-Parcubacteria	3	Animal distal gut
Generalist edge	Parcubacteria-Gp10	3	Animal distal gut
Generalist edge	Solirubrobacter-Gp10	3	Animal distal gut
Generalist edge	Solirubrobacter-Gp2	3	Animal distal gut
Generalist edge	Solirubrobacter-Gp4	3	Animal distal gut
Generalist edge	Solirubrobacter-Nisaea	3	Animal distal gut
Generalist edge	Solirubrobacter-Parcubacteria	3	Animal distal gut
Generalist edge	Solirubrobacter-Sphingobacterium	3	Animal distal gut
Generalist edge	Zavarzinella-Parcubacteria	3	Animal distal gut
Generalist edge	Blastopirellula-Clostridium_sensu_stricto	2	Animal distal gut
Generalist edge	Blastopirellula-Gp16	2	Animal distal gut
Generalist edge	Blastopirellula-Gp4	2	Animal distal gut
Generalist edge	Blastopirellula-Gp6	2	Animal distal gut
Generalist edge	Blastopirellula-Hyphomonas	2	Animal distal gut
Generalist edge	Blastopirellula-Lactobacillus	2	Animal distal gut
Generalist edge	Blastopirellula-Omnitrophica	2	Animal distal gut
Generalist edge	Blastopirellula-Ornatilinea	2	Animal distal gut
Generalist edge	Blastopirellula-Solirubrobacter	2	Animal distal gut
Generalist edge	Blastopirellula-Sphingobacterium	2	Animal distal gut
Generalist edge	Blastopirellula-Thermodesulfovibrio	2	Animal distal gut
Generalist edge	Bradyrhizobium-Gp4	2	Animal distal gut
Generalist edge	Chlorobium-Armatimonadetes_gp2	2	Animal distal gut
Generalist edge	Chlorobium-Clostridium_XlVa	2	Animal distal gut
Generalist edge	Chlorobium-Gp2	2	Animal distal gut
Generalist edge	Chlorobium-Omnitrophica	2	Animal distal gut
Generalist edge	Chlorobium-Parcubacteria	2	Animal distal gut
Generalist edge	Clostridium_sensu_stricto-Chlorobium	2	Animal distal gut
Generalist edge	Clostridium_sensu_stricto-Gp4	2	Animal distal gut
Generalist edge	Clostridium_sensu_stricto-Latescibacteria	2	Animal distal gut
Generalist edge	Clostridium_sensu_stricto-Leptospira	2	Animal distal gut
Generalist edge	Desulfobulbus-Parcubacteria	2	Animal distal gut
Generalist edge	Gemmata-Parcubacteria	2	Animal distal gut
Generalist edge	Gp1-Sphingobacterium	2	Animal distal gut
Generalist edge	Gp10-Armatimonadetes_gp2	2	Animal distal gut
Generalist edge	Gp10-Clostridium_XlVa	2	Animal distal gut
Generalist edge	Gp16-Armatimonadetes_gp2	2	Animal distal gut
Generalist edge	Gp16-Bacteroides	2	Animal distal gut
Generalist edge	Gp16-Hyphomonas	2	Animal distal gut
Generalist edge	Gp16-Latescibacteria	2	Animal distal gut
Generalist edge	Gp16-Sphingobacterium	2	Animal distal gut
Generalist edge	Gp17-Blastopirellula	2	Animal distal gut
Generalist edge	Gp17-Sorangium	2	Animal distal gut
Generalist edge	Gp17-Zavarzinella	2	Animal distal gut
Generalist edge	Gp2-Citrobacter	2	Animal distal gut
Generalist edge	Gp2-Gp10	2	Animal distal gut
Generalist edge	Gp2-Gp6	2	Animal distal gut
Generalist edge	Gp2-Microgenomates	2	Animal distal gut
Generalist edge	Gp3-Anaerostipes	2	Animal distal gut
Generalist edge	Gp3-Parcubacteria	2	Animal distal gut
Generalist edge	Gp3-Sphingobacterium	2	Animal distal gut
Generalist edge	Gp4-Gp6	2	Animal distal gut
Generalist edge	Gp4-Plantactinospora	2	Animal distal gut
Generalist edge	Gp4-Ruminococcus	2	Animal distal gut
Generalist edge	Gp4-Sphingobacterium	2	Animal distal gut
Generalist edge	Gp4-SR1	2	Animal distal gut
Generalist edge	Gp6-Blastopirellula	2	Animal distal gut
Generalist edge	Gp6-Sphingobacterium	2	Animal distal gut
Generalist edge	Gp6-Thermomarinilinea	2	Animal distal gut
Generalist edge	GpIIa-Solirubrobacter	2	Animal distal gut
Generalist edge	Latescibacteria-Clostridium_XlVa	2	Animal distal gut
Generalist edge	Latescibacteria-Gp10	2	Animal distal gut
Generalist edge	Latescibacteria-Gp17	2	Animal distal gut
Generalist edge	Latescibacteria-Gp6	2	Animal distal gut
Generalist edge	Latescibacteria-Microgenomates	2	Animal distal gut
Generalist edge	Latescibacteria-Omnitrophica	2	Animal distal gut
Generalist edge	Latescibacteria-Parcubacteria	2	Animal distal gut
Generalist edge	Latescibacteria-Sphingobacterium	2	Animal distal gut
Generalist edge	Legionella-Anaerostipes	2	Animal distal gut
Generalist edge	Legionella-Gp10	2	Animal distal gut
Generalist edge	Legionella-Gp16	2	Animal distal gut
Generalist edge	Legionella-Hyphomonas	2	Animal distal gut
Generalist edge	Legionella-Parcubacteria	2	Animal distal gut
Generalist edge	Legionella-Ruminococcus	2	Animal distal gut
Generalist edge	Legionella-SR1	2	Animal distal gut
Generalist edge	Leptospira-Armatimonadetes_gp2	2	Animal distal gut
Generalist edge	Leptospira-Gp2	2	Animal distal gut
Generalist edge	Leptospira-Gp4	2	Animal distal gut
Generalist edge	Leptospira-Omnitrophica	2	Animal distal gut
Generalist edge	Leptospira-Solirubrobacter	2	Animal distal gut
Generalist edge	Leptospira-Tepidimicrobium	2	Animal distal gut
Generalist edge	Methanobrevibacter-Clostridium_XlVa	2	Animal distal gut
Generalist edge	Methylophaga-Gp4	2	Animal distal gut
Generalist edge	Microgenomates-Intestinimonas	2	Animal distal gut
Generalist edge	Microgenomates-Thermomarinilinea	2	Animal distal gut
Generalist edge	Mycoplasma-Gp2	2	Animal distal gut
Generalist edge	Mycoplasma-Sphingobacterium	2	Animal distal gut
Generalist edge	Mycoplasma-Thermomarinilinea	2	Animal distal gut
Generalist edge	Nisaea-Clostridium_XlVa	2	Animal distal gut
Generalist edge	Ornatilinea-Clostridium_XlVa	2	Animal distal gut
Generalist edge	Ornatilinea-Gp10	2	Animal distal gut
Generalist edge	Ornatilinea-Parcubacteria	2	Animal distal gut
Generalist edge	Ornatilinea-Solirubrobacter	2	Animal distal gut
Generalist edge	Ornatilinea-Sphingobacterium	2	Animal distal gut
Generalist edge	Parasporobacterium-Gp2	2	Animal distal gut
Generalist edge	Parasporobacterium-Omnitrophica	2	Animal distal gut
Generalist edge	Parcubacteria-Armatimonadetes_gp2	2	Animal distal gut
Generalist edge	Parcubacteria-Gp2	2	Animal distal gut
Generalist edge	Parcubacteria-Gp6	2	Animal distal gut
Generalist edge	Parcubacteria-Intestinimonas	2	Animal distal gut
Generalist edge	Parcubacteria-Parcubacteria	2	Animal distal gut
Generalist edge	Parcubacteria-Sphingobacterium	2	Animal distal gut
Generalist edge	Parcubacteria-Thermomarinilinea	2	Animal distal gut
Generalist edge	Persicobacter-Gp4	2	Animal distal gut
Generalist edge	Persicobacter-Omnitrophica	2	Animal distal gut
Generalist edge	Persicobacter-Parcubacteria	2	Animal distal gut
Generalist edge	Persicobacter-Solirubrobacter	2	Animal distal gut
Generalist edge	Persicobacter-Sphingobacterium	2	Animal distal gut
Generalist edge	Polycladomyces-Sphingobacterium	2	Animal distal gut
Generalist edge	Ralstonia-Clostridium_XlVa	2	Animal distal gut
Generalist edge	Ralstonia-Gp16	2	Animal distal gut
Generalist edge	Ralstonia-Parcubacteria	2	Animal distal gut
Generalist edge	Saccharofermentans-Gp6	2	Animal distal gut
Generalist edge	Saccharofermentans-Parcubacteria	2	Animal distal gut
Generalist edge	Sandaracinobacter-Gp2	2	Animal distal gut
Generalist edge	Sandaracinobacter-Omnitrophica	2	Animal distal gut
Generalist edge	Sandaracinobacter-Parcubacteria	2	Animal distal gut
Generalist edge	Sandaracinobacter-Solirubrobacter	2	Animal distal gut
Generalist edge	Sandaracinobacter-Spartobacteria	2	Animal distal gut
Generalist edge	Solirubrobacter-Acinetobacter	2	Animal distal gut
Generalist edge	Solirubrobacter-Chlorobium	2	Animal distal gut
Generalist edge	Solirubrobacter-Gp6	2	Animal distal gut
Generalist edge	Solirubrobacter-Hyphomonas	2	Animal distal gut
Generalist edge	Solirubrobacter-Latescibacteria	2	Animal distal gut
Generalist edge	Solirubrobacter-Leptospira	2	Animal distal gut
Generalist edge	Solirubrobacter-Ralstonia	2	Animal distal gut
Generalist edge	Solirubrobacter-Sorangium	2	Animal distal gut
Generalist edge	Solirubrobacter-Thermodesulfovibrio	2	Animal distal gut
Generalist edge	Solirubrobacter-Thermomarinilinea	2	Animal distal gut
Generalist edge	Spartobacteria-Anaerostipes	2	Animal distal gut
Generalist edge	Spartobacteria-Blastopirellula	2	Animal distal gut
Generalist edge	Spartobacteria-Chlorobium	2	Animal distal gut
Generalist edge	Spartobacteria-Gp10	2	Animal distal gut
Generalist edge	Spartobacteria-Latescibacteria	2	Animal distal gut
Generalist edge	Spartobacteria-Methanobrevibacter	2	Animal distal gut
Generalist edge	Spartobacteria-Parasporobacterium	2	Animal distal gut
Generalist edge	Spartobacteria-Sorangium	2	Animal distal gut
Generalist edge	Spartobacteria-Sphingobacterium	2	Animal distal gut
Generalist edge	Sphingobacterium-Clostridium_XlVa	2	Animal distal gut
Generalist edge	Sporobacter-Blastopirellula	2	Animal distal gut
Generalist edge	Sporobacter-Hyphomonas	2	Animal distal gut
Generalist edge	Sporobacter-Solirubrobacter	2	Animal distal gut
Generalist edge	SR1-Parcubacteria	2	Animal distal gut
Generalist edge	Treponema-Sphingobacterium	2	Animal distal gut
Generalist edge	Zavarzinella-Clostridium_XlVa	2	Animal distal gut
Generalist edge	Zavarzinella-Gp2	2	Animal distal gut
Generalist edge	Clostridium_sensu_stricto-WPS-1	2	Animal proximal gut
Generalist edge	Isosphaera-Corallomonas	2	Animal proximal gut
Generalist edge	Isosphaera-Methanobrevibacter	2	Animal proximal gut
Generalist edge	Isosphaera-WPS-1	2	Animal proximal gut
Generalist edge	Mycoplasma-Armatimonadetes_gp2	2	Animal proximal gut
Generalist edge	Armatimonadetes_gp2-Legionella	2	Animal secretion
Generalist edge	Cohaesibacter-Zavarzinella	2	Animal secretion
Generalist edge	Cronobacter-Zavarzinella	2	Animal secretion
Generalist edge	Gp17-Zavarzinella	2	Animal secretion
Generalist edge	Gp2-Armatimonadetes_gp2	2	Animal secretion
Generalist edge	Gp2-Conexibacter	2	Animal secretion
Generalist edge	Gp2-Dysgonomonas	2	Animal secretion
Generalist edge	Gp6-Sphingobacterium	2	Animal secretion
Generalist edge	GpIIa-Gp2	2	Animal secretion
Generalist edge	Haliangium-Armatimonadetes_gp2	2	Animal secretion
Generalist edge	Haliangium-Zavarzinella	2	Animal secretion
Generalist edge	Halochromatium-Gp2	2	Animal secretion
Generalist edge	Legionella-Cronobacter	2	Animal secretion
Generalist edge	Legionella-Gp2	2	Animal secretion
Generalist edge	Legionella-Sphingobacterium	2	Animal secretion
Generalist edge	Legionella-Treponema	2	Animal secretion
Generalist edge	Micrococcus-Armatimonadetes_gp2	2	Animal secretion
Generalist edge	Microgenomates-Sphingobacterium	2	Animal secretion
Generalist edge	Nisaea-Armatimonadetes_gp2	2	Animal secretion
Generalist edge	Nisaea-Microgenomates	2	Animal secretion
Generalist edge	Nisaea-Treponema	2	Animal secretion
Generalist edge	Parcubacteria-Armatimonadetes_gp2	2	Animal secretion
Generalist edge	Parcubacteria-Sphingobacterium	2	Animal secretion
Generalist edge	Ralstonia-Armatimonadetes_gp2	2	Animal secretion
Generalist edge	Rhodobaca-Zavarzinella	2	Animal secretion
Generalist edge	Solirubrobacter-Sphingobacterium	2	Animal secretion
Generalist edge	Spartobacteria-Sphingobacterium	2	Animal secretion
Generalist edge	Sporobacter-Gp2	2	Animal secretion
Generalist edge	Syntrophorhabdus-Zavarzinella	2	Animal secretion
Generalist edge	Blastopirellula-Solirubrobacter	4	Animal surface
Generalist edge	Solirubrobacter-Latescibacteria	4	Animal surface
Generalist edge	Blastopirellula-Clostridium_XlVa	3	Animal surface
Generalist edge	Blastopirellula-Lactobacillus	3	Animal surface
Generalist edge	Gp4-Sphingobacterium	3	Animal surface
Generalist edge	Lactobacillus-Gp10	3	Animal surface
Generalist edge	Latescibacteria-Desulfovibrio	3	Animal surface
Generalist edge	Spartobacteria-Acetohalobium	3	Animal surface
Generalist edge	Spartobacteria-Sphingobacterium	3	Animal surface
Generalist edge	Blastopirellula-Algoriphagus	2	Animal surface
Generalist edge	Blastopirellula-Armatimonadetes_gp2	2	Animal surface
Generalist edge	Blastopirellula-Clostridium_sensu_stricto	2	Animal surface
Generalist edge	Blastopirellula-Gp4	2	Animal surface
Generalist edge	Blastopirellula-Legionella	2	Animal surface
Generalist edge	Blastopirellula-Microgenomates	2	Animal surface
Generalist edge	Blastopirellula-Omnitrophica	2	Animal surface
Generalist edge	Blastopirellula-Ornatilinea	2	Animal surface
Generalist edge	Blastopirellula-Parcubacteria	2	Animal surface
Generalist edge	Blastopirellula-Roseomonas	2	Animal surface
Generalist edge	Blastopirellula-Sorangium	2	Animal surface
Generalist edge	Blastopirellula-Spartobacteria	2	Animal surface
Generalist edge	Blastopirellula-Tepidimicrobium	2	Animal surface
Generalist edge	Blastopirellula-Thermodesulfovibrio	2	Animal surface
Generalist edge	Chlorobium-Armatimonadetes_gp2	2	Animal surface
Generalist edge	Chlorobium-Clostridium_XlVa	2	Animal surface
Generalist edge	Chlorobium-Parcubacteria	2	Animal surface
Generalist edge	Clostridium_sensu_stricto-Chlorobium	2	Animal surface
Generalist edge	Clostridium_sensu_stricto-Gp10	2	Animal surface
Generalist edge	Clostridium_sensu_stricto-Latescibacteria	2	Animal surface
Generalist edge	Flavonifractor-Latescibacteria	2	Animal surface
Generalist edge	Flavonifractor-Sphingobacterium	2	Animal surface
Generalist edge	Gp10-Armatimonadetes_gp2	2	Animal surface
Generalist edge	Gp10-Clostridium_XlVa	2	Animal surface
Generalist edge	Gp17-Blastopirellula	2	Animal surface
Generalist edge	Gp3-Latescibacteria	2	Animal surface
Generalist edge	Gp4-Gp2	2	Animal surface
Generalist edge	Gp6-Latescibacteria	2	Animal surface
Generalist edge	GpIIa-Solirubrobacter	2	Animal surface
Generalist edge	Lactobacillus-Chlorobium	2	Animal surface
Generalist edge	Lactobacillus-Latescibacteria	2	Animal surface
Generalist edge	Lactobacillus-Sphingobacterium	2	Animal surface
Generalist edge	Latescibacteria-Armatimonadetes_gp2	2	Animal surface
Generalist edge	Latescibacteria-Clostridium_XlVa	2	Animal surface
Generalist edge	Latescibacteria-Microgenomates	2	Animal surface
Generalist edge	Latescibacteria-Parcubacteria	2	Animal surface
Generalist edge	Legionella-Acetohalobium	2	Animal surface
Generalist edge	Legionella-Chlorobium	2	Animal surface
Generalist edge	Legionella-Sphingobacterium	2	Animal surface
Generalist edge	Leptospira-Armatimonadetes_gp2	2	Animal surface
Generalist edge	Leptospira-Flavonifractor	2	Animal surface
Generalist edge	Leptospira-Gp4	2	Animal surface
Generalist edge	Leptospira-Spartobacteria	2	Animal surface
Generalist edge	Methanobrevibacter-Clostridium_XlVa	2	Animal surface
Generalist edge	Ornatilinea-Gp10	2	Animal surface
Generalist edge	Roseomonas-Chlorobium	2	Animal surface
Generalist edge	Roseomonas-Latescibacteria	2	Animal surface
Generalist edge	Sandaracinobacter-Clostridium_XlVa	2	Animal surface
Generalist edge	Sandaracinobacter-Lactobacillus	2	Animal surface
Generalist edge	Sandaracinobacter-Spartobacteria	2	Animal surface
Generalist edge	Solirubrobacter-Chlorobium	2	Animal surface
Generalist edge	Solirubrobacter-Gp10	2	Animal surface
Generalist edge	Solirubrobacter-Gp2	2	Animal surface
Generalist edge	Solirubrobacter-Intestinimonas	2	Animal surface
Generalist edge	Solirubrobacter-Nisaea	2	Animal surface
Generalist edge	Solirubrobacter-Ralstonia	2	Animal surface
Generalist edge	Solirubrobacter-Sphingobacterium	2	Animal surface
Generalist edge	Solirubrobacter-Thermomarinilinea	2	Animal surface
Generalist edge	Spartobacteria-Chlorobium	2	Animal surface
Generalist edge	Spartobacteria-Citrobacter	2	Animal surface
Generalist edge	Spartobacteria-Gp10	2	Animal surface
Generalist edge	Spartobacteria-Latescibacteria	2	Animal surface
Generalist edge	Thermodesulfovibrio-Hyphomonas	2	Animal surface
Generalist edge	Micrococcus-Armatimonadetes_gp2	3	Plant surface
Generalist edge	Clostridium_XlVa-Intestinimonas	2	Plant surface
Generalist edge	Gp6-Sphingobacterium	2	Plant surface
Generalist edge	Legionella-Plantactinospora	2	Plant surface
Generalist edge	Legionella-Sphingobacterium	2	Plant surface
Generalist edge	Methanobrevibacter-Sphingobacterium	2	Plant surface
Generalist edge	Nisaea-Armatimonadetes_gp2	2	Plant surface
Generalist edge	Nisaea-Clostridium_XlVa	2	Plant surface
Generalist edge	Ralstonia-Armatimonadetes_gp2	2	Plant surface
Generalist edge	Ralstonia-Clostridium_XlVa	2	Plant surface
Generalist edge	Spartobacteria-Acetohalobium	2	Plant surface
Generalist edge	Spartobacteria-Sphingobacterium	2	Plant surface
Generalist edge	Sphingobacterium-Clostridium_XlVa	2	Plant surface
Generalist edge	Gp2-Microgenomates	2	Rhizosphere
Generalist edge	Legionella-Treponema	2	Rhizosphere
Generalist edge	Thermodesulfovibrio-Pseudobacteroides	2	Rhizosphere
Generalist edge	Gp2-Dysgonomonas	3	Sediment (nonsaline)
Generalist edge	Gp17-Gp2	2	Sediment (nonsaline)
Generalist edge	Gp2-Niastella	2	Sediment (nonsaline)
Generalist edge	Gp2-Thermodesulfovibrio	2	Sediment (nonsaline)
Generalist edge	Gp3-Gp2	2	Sediment (nonsaline)
Generalist edge	GpIIa-Gp2	2	Sediment (nonsaline)
Generalist edge	Isosphaera-Corallomonas	2	Sediment (nonsaline)
Generalist edge	Isosphaera-Methanobrevibacter	2	Sediment (nonsaline)
Generalist edge	Taonella-Gp2	2	Sediment (nonsaline)
Generalist edge	Hyphomonas-Intestinimonas	2	Sediment (saline)
Generalist edge	Legionella-Hyphomonas	2	Sediment (saline)
Generalist edge	Gp4-Sphingobacterium	5	Soil
Generalist edge	Spartobacteria-Sphingobacterium	5	Soil
Generalist edge	Lactobacillus-Sphingobacterium	4	Soil
Generalist edge	Microgenomates-Sphingobacterium	4	Soil
Generalist edge	Solirubrobacter-Sphingobacterium	4	Soil
Generalist edge	Gp4-Latescibacteria	3	Soil
Generalist edge	Legionella-Gp16	3	Soil
Generalist edge	Leptospira-Gp4	3	Soil
Generalist edge	Leptospira-Parcubacteria	3	Soil
Generalist edge	Spartobacteria-Citrobacter	3	Soil
Generalist edge	Spartobacteria-Parcubacteria	3	Soil
Generalist edge	Acidiphilium-Gp4	2	Soil
Generalist edge	Chlorobium-Clostridium_XlVa	2	Soil
Generalist edge	Chlorobium-Gp2	2	Soil
Generalist edge	Clostridium_III-Hyphomonas	2	Soil
Generalist edge	Clostridium_sensu_stricto-Latescibacteria	2	Soil
Generalist edge	Clostridium_sensu_stricto-Leptospira	2	Soil
Generalist edge	Clostridium_sensu_stricto-Parcubacteria	2	Soil
Generalist edge	Clostridium_sensu_stricto-Sphingobacterium	2	Soil
Generalist edge	Desulfobulbus-Parcubacteria	2	Soil
Generalist edge	Elusimicrobium-Sphingobacterium	2	Soil
Generalist edge	Gemmata-Latescibacteria	2	Soil
Generalist edge	Gp1-Sphingobacterium	2	Soil
Generalist edge	Gp16-Bacteroides	2	Soil
Generalist edge	Gp16-Hyphomonas	2	Soil
Generalist edge	Gp2-Citrobacter	2	Soil
Generalist edge	Gp2-Gp6	2	Soil
Generalist edge	Gp2-Microgenomates	2	Soil
Generalist edge	Gp3-Latescibacteria	2	Soil
Generalist edge	Gp3-Parcubacteria	2	Soil
Generalist edge	Gp3-Ruminococcus	2	Soil
Generalist edge	Gp4-Cellulosilyticum	2	Soil
Generalist edge	Gp4-Citrobacter	2	Soil
Generalist edge	Gp4-Eubacterium	2	Soil
Generalist edge	Gp4-Gp10	2	Soil
Generalist edge	Gp4-Gp16	2	Soil
Generalist edge	Gp4-Gp2	2	Soil
Generalist edge	Gp4-Omnitrophica	2	Soil
Generalist edge	Gp4-Parcubacteria	2	Soil
Generalist edge	Gp4-Ruminococcus	2	Soil
Generalist edge	Gp4-SR1	2	Soil
Generalist edge	Gp4-Thalassotalea	2	Soil
Generalist edge	Gp4-Thermogutta	2	Soil
Generalist edge	Gp4-Thermomarinilinea	2	Soil
Generalist edge	Gp4-Virgisporangium	2	Soil
Generalist edge	Gp6-Thermomarinilinea	2	Soil
Generalist edge	Halochromatium-Clostridium_III	2	Soil
Generalist edge	Jeongeupia-Desulfovibrio	2	Soil
Generalist edge	Lactobacillus-Citrobacter	2	Soil
Generalist edge	Lactobacillus-Leptospira	2	Soil
Generalist edge	Latescibacteria-Clostridium_XlVa	2	Soil
Generalist edge	Latescibacteria-Gp6	2	Soil
Generalist edge	Latescibacteria-Microgenomates	2	Soil
Generalist edge	Latescibacteria-Sphingobacterium	2	Soil
Generalist edge	Legionella-Clostridium_III	2	Soil
Generalist edge	Legionella-Haliangium	2	Soil
Generalist edge	Legionella-Parcubacteria	2	Soil
Generalist edge	Legionella-Ruminococcus	2	Soil
Generalist edge	Legionella-Sphingobacterium	2	Soil
Generalist edge	Legionella-SR1	2	Soil
Generalist edge	Legionella-Virgisporangium	2	Soil
Generalist edge	Leptospira-Gp2	2	Soil
Generalist edge	Leptospira-Gp6	2	Soil
Generalist edge	Leptospira-Omnitrophica	2	Soil
Generalist edge	Leptospira-Solirubrobacter	2	Soil
Generalist edge	Leptospira-Spartobacteria	2	Soil
Generalist edge	Methylophaga-Gp4	2	Soil
Generalist edge	Omnitrophica-Ruminococcus	2	Soil
Generalist edge	Ornatilinea-Latescibacteria	2	Soil
Generalist edge	Ornatilinea-Parcubacteria	2	Soil
Generalist edge	Ornatilinea-Sphingobacterium	2	Soil
Generalist edge	Parasporobacterium-Gp2	2	Soil
Generalist edge	Parasporobacterium-Omnitrophica	2	Soil
Generalist edge	Parcubacteria-Clostridium_XlVa	2	Soil
Generalist edge	Parcubacteria-Gp2	2	Soil
Generalist edge	Parcubacteria-Gp4	2	Soil
Generalist edge	Parcubacteria-Gp6	2	Soil
Generalist edge	Parcubacteria-Intestinimonas	2	Soil
Generalist edge	Parcubacteria-Melioribacter	2	Soil
Generalist edge	Parcubacteria-Parcubacteria	2	Soil
Generalist edge	Parcubacteria-Thermomarinilinea	2	Soil
Generalist edge	Persicobacter-Gp4	2	Soil
Generalist edge	Persicobacter-Omnitrophica	2	Soil
Generalist edge	Persicobacter-Parcubacteria	2	Soil
Generalist edge	Persicobacter-Solirubrobacter	2	Soil
Generalist edge	Ralstonia-Gp16	2	Soil
Generalist edge	Ralstonia-Parcubacteria	2	Soil
Generalist edge	Saccharofermentans-Parcubacteria	2	Soil
Generalist edge	Sandaracinobacter-Clostridium_XlVa	2	Soil
Generalist edge	Sandaracinobacter-Gp2	2	Soil
Generalist edge	Sandaracinobacter-Gp3	2	Soil
Generalist edge	Sandaracinobacter-Gp4	2	Soil
Generalist edge	Sandaracinobacter-Lactobacillus	2	Soil
Generalist edge	Sandaracinobacter-Parcubacteria	2	Soil
Generalist edge	Sandaracinobacter-Solirubrobacter	2	Soil
Generalist edge	Sandaracinobacter-Spartobacteria	2	Soil
Generalist edge	Solirubrobacter-Latescibacteria	2	Soil
Generalist edge	Solirubrobacter-Parcubacteria	2	Soil
Generalist edge	Spartobacteria-Chlorobium	2	Soil
Generalist edge	Spartobacteria-Eubacterium	2	Soil
Generalist edge	Spartobacteria-Latescibacteria	2	Soil
Generalist edge	Spartobacteria-Parasporobacterium	2	Soil
Generalist edge	Sphingobacterium-Clostridium_XlVa	2	Soil
Generalist edge	SR1-Parcubacteria	2	Soil
Generalist edge	SR1-Sphingobacterium	2	Soil
Generalist edge	Subdivision5-Sphingobacterium	2	Soil
Generalist edge	Woesearchaeota_Incertae_Sedis_AR16-Sphingobacterium	2	Soil
Generalist edge	Zavarzinella-Gp4	2	Soil
Generalist edge	Zavarzinella-Parcubacteria	2	Soil
Generalist edge	Zavarzinella-Sphingobacterium	2	Soil
Generalist edge	Rhodobaca-Zavarzinella	2	Surface (nonsaline)
Generalist edge	Gp4-Sphingobacterium	5	Water (nonsaline)
Generalist edge	Blastopirellula-Parcubacteria	4	Water (nonsaline)
Generalist edge	Blastopirellula-Solirubrobacter	4	Water (nonsaline)
Generalist edge	Lactobacillus-Sphingobacterium	4	Water (nonsaline)
Generalist edge	Legionella-Sphingobacterium	4	Water (nonsaline)
Generalist edge	Solirubrobacter-Latescibacteria	4	Water (nonsaline)
Generalist edge	Solirubrobacter-Parcubacteria	4	Water (nonsaline)
Generalist edge	Solirubrobacter-Sphingobacterium	4	Water (nonsaline)
Generalist edge	Spartobacteria-Sphingobacterium	4	Water (nonsaline)
Generalist edge	Blastopirellula-Clostridium_XlVa	3	Water (nonsaline)
Generalist edge	Blastopirellula-Lactobacillus	3	Water (nonsaline)
Generalist edge	Blastopirellula-Omnitrophica	3	Water (nonsaline)
Generalist edge	Clostridium_sensu_stricto-Gp10	3	Water (nonsaline)
Generalist edge	Clostridium_sensu_stricto-Hyphomonas	3	Water (nonsaline)
Generalist edge	Clostridium_sensu_stricto-Parcubacteria	3	Water (nonsaline)
Generalist edge	Clostridium_sensu_stricto-Sphingobacterium	3	Water (nonsaline)
Generalist edge	Gp4-Gp2	3	Water (nonsaline)
Generalist edge	Gp4-Latescibacteria	3	Water (nonsaline)
Generalist edge	Gp6-Sphingobacterium	3	Water (nonsaline)
Generalist edge	Lactobacillus-Gp10	3	Water (nonsaline)
Generalist edge	Legionella-Gp16	3	Water (nonsaline)
Generalist edge	Ornatilinea-Sphingobacterium	3	Water (nonsaline)
Generalist edge	Parcubacteria-Armatimonadetes_gp2	3	Water (nonsaline)
Generalist edge	Parcubacteria-Gp10	3	Water (nonsaline)
Generalist edge	Parcubacteria-Gp2	3	Water (nonsaline)
Generalist edge	Parcubacteria-Intestinimonas	3	Water (nonsaline)
Generalist edge	Solirubrobacter-Gp2	3	Water (nonsaline)
Generalist edge	Subdivision5-Sphingobacterium	3	Water (nonsaline)
Generalist edge	Acidiphilium-Gp4	2	Water (nonsaline)
Generalist edge	Akkermansia-Gp4	2	Water (nonsaline)
Generalist edge	Blastopirellula-Algoriphagus	2	Water (nonsaline)
Generalist edge	Blastopirellula-Armatimonadetes_gp2	2	Water (nonsaline)
Generalist edge	Blastopirellula-Clostridium_III	2	Water (nonsaline)
Generalist edge	Blastopirellula-Clostridium_sensu_stricto	2	Water (nonsaline)
Generalist edge	Blastopirellula-Gp16	2	Water (nonsaline)
Generalist edge	Blastopirellula-Gp4	2	Water (nonsaline)
Generalist edge	Blastopirellula-Gp6	2	Water (nonsaline)
Generalist edge	Blastopirellula-Hyphomonas	2	Water (nonsaline)
Generalist edge	Blastopirellula-Microgenomates	2	Water (nonsaline)
Generalist edge	Blastopirellula-Roseomonas	2	Water (nonsaline)
Generalist edge	Blastopirellula-Sorangium	2	Water (nonsaline)
Generalist edge	Blastopirellula-Spartobacteria	2	Water (nonsaline)
Generalist edge	Blastopirellula-Sphingobacterium	2	Water (nonsaline)
Generalist edge	Blastopirellula-Tepidimicrobium	2	Water (nonsaline)
Generalist edge	Chlorobium-Clostridium_XlVa	2	Water (nonsaline)
Generalist edge	Chlorobium-Gp6	2	Water (nonsaline)
Generalist edge	Chlorobium-Omnitrophica	2	Water (nonsaline)
Generalist edge	Chlorobium-Parcubacteria	2	Water (nonsaline)
Generalist edge	Clostridium_III-Armatimonadetes_gp2	2	Water (nonsaline)
Generalist edge	Clostridium_III-Gp10	2	Water (nonsaline)
Generalist edge	Clostridium_III-Gp4	2	Water (nonsaline)
Generalist edge	Clostridium_III-Hyphomonas	2	Water (nonsaline)
Generalist edge	Clostridium_sensu_stricto-Gp4	2	Water (nonsaline)
Generalist edge	Clostridium_sensu_stricto-Latescibacteria	2	Water (nonsaline)
Generalist edge	Clostridium_sensu_stricto-Solirubrobacter	2	Water (nonsaline)
Generalist edge	Elusimicrobium-Sphingobacterium	2	Water (nonsaline)
Generalist edge	Gemmata-Latescibacteria	2	Water (nonsaline)
Generalist edge	Gp10-Gp4	2	Water (nonsaline)
Generalist edge	Gp10-Intestinimonas	2	Water (nonsaline)
Generalist edge	Gp16-Armatimonadetes_gp2	2	Water (nonsaline)
Generalist edge	Gp16-Hyphomonas	2	Water (nonsaline)
Generalist edge	Gp16-Sphingobacterium	2	Water (nonsaline)
Generalist edge	Gp17-Blastopirellula	2	Water (nonsaline)
Generalist edge	Gp17-Solirubrobacter	2	Water (nonsaline)
Generalist edge	Gp17-Sorangium	2	Water (nonsaline)
Generalist edge	Gp17-Zavarzinella	2	Water (nonsaline)
Generalist edge	Gp2-Gp10	2	Water (nonsaline)
Generalist edge	Gp3-Anaerostipes	2	Water (nonsaline)
Generalist edge	Gp3-Sphingobacterium	2	Water (nonsaline)
Generalist edge	Gp4-Cellulosilyticum	2	Water (nonsaline)
Generalist edge	Gp4-Chlorobium	2	Water (nonsaline)
Generalist edge	Gp4-Citrobacter	2	Water (nonsaline)
Generalist edge	Gp4-Clostridium_XlVa	2	Water (nonsaline)
Generalist edge	Gp4-Eubacterium	2	Water (nonsaline)
Generalist edge	Gp4-Gp10	2	Water (nonsaline)
Generalist edge	Gp4-Gp16	2	Water (nonsaline)
Generalist edge	Gp4-Intestinimonas	2	Water (nonsaline)
Generalist edge	Gp4-Omnitrophica	2	Water (nonsaline)
Generalist edge	Gp4-Parcubacteria	2	Water (nonsaline)
Generalist edge	Gp4-Plantactinospora	2	Water (nonsaline)
Generalist edge	Gp4-Ruminococcus	2	Water (nonsaline)
Generalist edge	Gp4-Sorangium	2	Water (nonsaline)
Generalist edge	Gp4-Thalassotalea	2	Water (nonsaline)
Generalist edge	Gp4-Thermogutta	2	Water (nonsaline)
Generalist edge	Gp4-Virgisporangium	2	Water (nonsaline)
Generalist edge	Gp6-Armatimonadetes_gp2	2	Water (nonsaline)
Generalist edge	Gp6-Latescibacteria	2	Water (nonsaline)
Generalist edge	Gp6-Parcubacteria	2	Water (nonsaline)
Generalist edge	Halochromatium-Clostridium_III	2	Water (nonsaline)
Generalist edge	Lactobacillus-Latescibacteria	2	Water (nonsaline)
Generalist edge	Latescibacteria-Armatimonadetes_gp2	2	Water (nonsaline)
Generalist edge	Latescibacteria-Clostridium_XlVa	2	Water (nonsaline)
Generalist edge	Latescibacteria-Gp6	2	Water (nonsaline)
Generalist edge	Latescibacteria-Microgenomates	2	Water (nonsaline)
Generalist edge	Latescibacteria-Omnitrophica	2	Water (nonsaline)
Generalist edge	Latescibacteria-Parcubacteria	2	Water (nonsaline)
Generalist edge	Legionella-Acetohalobium	2	Water (nonsaline)
Generalist edge	Legionella-Chlorobium	2	Water (nonsaline)
Generalist edge	Legionella-Gp10	2	Water (nonsaline)
Generalist edge	Legionella-Hyphomonas	2	Water (nonsaline)
Generalist edge	Legionella-Parcubacteria	2	Water (nonsaline)
Generalist edge	Legionella-Plantactinospora	2	Water (nonsaline)
Generalist edge	Legionella-Spartobacteria	2	Water (nonsaline)
Generalist edge	Legionella-Virgisporangium	2	Water (nonsaline)
Generalist edge	Leptospira-Gp4	2	Water (nonsaline)
Generalist edge	Leptospira-Omnitrophica	2	Water (nonsaline)
Generalist edge	Microgenomates-Sphingobacterium	2	Water (nonsaline)
Generalist edge	Mycoplasma-Armatimonadetes_gp2	2	Water (nonsaline)
Generalist edge	Mycoplasma-Gp2	2	Water (nonsaline)
Generalist edge	Mycoplasma-Sphingobacterium	2	Water (nonsaline)
Generalist edge	Mycoplasma-Thermomarinilinea	2	Water (nonsaline)
Generalist edge	Ornatilinea-Hyphomonas	2	Water (nonsaline)
Generalist edge	Ornatilinea-Latescibacteria	2	Water (nonsaline)
Generalist edge	Ornatilinea-Solirubrobacter	2	Water (nonsaline)
Generalist edge	Parcubacteria-Clostridium_XlVa	2	Water (nonsaline)
Generalist edge	Parcubacteria-Gp4	2	Water (nonsaline)
Generalist edge	Parcubacteria-Gp6	2	Water (nonsaline)
Generalist edge	Parcubacteria-Melioribacter	2	Water (nonsaline)
Generalist edge	Parcubacteria-Parcubacteria	2	Water (nonsaline)
Generalist edge	Parcubacteria-Thermomarinilinea	2	Water (nonsaline)
Generalist edge	Pelobacter-Gp4	2	Water (nonsaline)
Generalist edge	Polycladomyces-Sphingobacterium	2	Water (nonsaline)
Generalist edge	Roseomonas-Latescibacteria	2	Water (nonsaline)
Generalist edge	Saccharofermentans-Parcubacteria	2	Water (nonsaline)
Generalist edge	Sandaracinobacter-Gp4	2	Water (nonsaline)
Generalist edge	Solirubrobacter-Acinetobacter	2	Water (nonsaline)
Generalist edge	Solirubrobacter-Chlorobium	2	Water (nonsaline)
Generalist edge	Solirubrobacter-Gp10	2	Water (nonsaline)
Generalist edge	Solirubrobacter-Gp4	2	Water (nonsaline)
Generalist edge	Solirubrobacter-Hyphomonas	2	Water (nonsaline)
Generalist edge	Solirubrobacter-Intestinimonas	2	Water (nonsaline)
Generalist edge	Solirubrobacter-Ralstonia	2	Water (nonsaline)
Generalist edge	Solirubrobacter-Thermomarinilinea	2	Water (nonsaline)
Generalist edge	Spartobacteria-Anaerostipes	2	Water (nonsaline)
Generalist edge	Spartobacteria-Blastopirellula	2	Water (nonsaline)
Generalist edge	Spartobacteria-Chlorobium	2	Water (nonsaline)
Generalist edge	Spartobacteria-Eubacterium	2	Water (nonsaline)
Generalist edge	Spartobacteria-Gp2	2	Water (nonsaline)
Generalist edge	Spartobacteria-Intestinimonas	2	Water (nonsaline)
Generalist edge	Spartobacteria-Latescibacteria	2	Water (nonsaline)
Generalist edge	Spartobacteria-Methanobrevibacter	2	Water (nonsaline)
Generalist edge	Spartobacteria-Sorangium	2	Water (nonsaline)
Generalist edge	Sphingobacterium-Clostridium_XlVa	2	Water (nonsaline)
Generalist edge	Sphingomonas-Gp2	2	Water (nonsaline)
Generalist edge	Sporobacter-Hyphomonas	2	Water (nonsaline)
Generalist edge	Syntrophus-Gp4	2	Water (nonsaline)
Generalist edge	Syntrophus-Parcubacteria	2	Water (nonsaline)
Generalist edge	Thermodesulfovibrio-Hyphomonas	2	Water (nonsaline)
Generalist edge	Zavarzinella-Blastopirellula	2	Water (nonsaline)
Generalist edge	Zavarzinella-Gp4	2	Water (nonsaline)
Generalist edge	Zavarzinella-Latescibacteria	2	Water (nonsaline)
Generalist edge	Zavarzinella-Parcubacteria	2	Water (nonsaline)
Generalist edge	Zavarzinella-Sphingobacterium	2	Water (nonsaline)
Generalist edge	Clostridium_sensu_stricto-WPS-1	2	Water (saline)
Generalist edge	Spartobacteria-Acetohalobium	2	Water (saline)
Generalist edge	Thermodesulfovibrio-Pseudobacteroides	2	Water (saline)
Specialist edge (generalist vertex pair)	Microgenomates-Armatimonadetes_gp2	4	Animal distal gut
Specialist edge (generalist vertex pair)	Cerasibacillus-Microgenomates	3	Animal distal gut
Specialist edge (generalist vertex pair)	Microgenomates-Sorangium	3	Animal distal gut
Specialist edge (generalist vertex pair)	Persicobacter-Gp10	3	Animal distal gut
Specialist edge (generalist vertex pair)	Solirubrobacter-GpXIII	3	Animal distal gut
Specialist edge (generalist vertex pair)	Spartobacteria-Gp2	3	Animal distal gut
Specialist edge (generalist vertex pair)	Spartobacteria-Solirubrobacter	3	Animal distal gut
Specialist edge (generalist vertex pair)	Sporobacter-Microgenomates	3	Animal distal gut
Specialist edge (generalist vertex pair)	Blastopirellula-Desulfovibrio	2	Animal distal gut
Specialist edge (generalist vertex pair)	Clostridium_III-Armatimonadetes_gp2	2	Animal distal gut
Specialist edge (generalist vertex pair)	Desulfobulbus-Microgenomates	2	Animal distal gut
Specialist edge (generalist vertex pair)	Desulfocarbo-Gp4	2	Animal distal gut
Specialist edge (generalist vertex pair)	Desulfovibrio-Solirubrobacter	2	Animal distal gut
Specialist edge (generalist vertex pair)	Desulfovibrio-Sphingobacterium	2	Animal distal gut
Specialist edge (generalist vertex pair)	Gp16-Gp2	2	Animal distal gut
Specialist edge (generalist vertex pair)	Gp16-Solirubrobacter	2	Animal distal gut
Specialist edge (generalist vertex pair)	Gp17-Microgenomates	2	Animal distal gut
Specialist edge (generalist vertex pair)	Gp3-Hyphomonas	2	Animal distal gut
Specialist edge (generalist vertex pair)	Gp3-Tepidimicrobium	2	Animal distal gut
Specialist edge (generalist vertex pair)	Gp4-Orenia	2	Animal distal gut
Specialist edge (generalist vertex pair)	Gp6-Sandaracinobacter	2	Animal distal gut
Specialist edge (generalist vertex pair)	GpXIII-Omnitrophica	2	Animal distal gut
Specialist edge (generalist vertex pair)	Latescibacteria-Gp10	2	Animal distal gut
Specialist edge (generalist vertex pair)	Legionella-Latescibacteria	2	Animal distal gut
Specialist edge (generalist vertex pair)	Leptospira-Microgenomates	2	Animal distal gut
Specialist edge (generalist vertex pair)	Methylocella-Gp2	2	Animal distal gut
Specialist edge (generalist vertex pair)	Microgenomates-Gp10	2	Animal distal gut
Specialist edge (generalist vertex pair)	Microgenomates-Gp2	2	Animal distal gut
Specialist edge (generalist vertex pair)	Microgenomates-Parcubacteria	2	Animal distal gut
Specialist edge (generalist vertex pair)	Microgenomates-Thermodesulfovibrio	2	Animal distal gut
Specialist edge (generalist vertex pair)	Microgenomates-Zavarzinella	2	Animal distal gut
Specialist edge (generalist vertex pair)	Nitrosococcus-Gp2	2	Animal distal gut
Specialist edge (generalist vertex pair)	Ornatilinea-Microgenomates	2	Animal distal gut
Specialist edge (generalist vertex pair)	Persicobacter-Clostridium_III	2	Animal distal gut
Specialist edge (generalist vertex pair)	Persicobacter-Microgenomates	2	Animal distal gut
Specialist edge (generalist vertex pair)	Persicobacter-Parcubacteria	2	Animal distal gut
Specialist edge (generalist vertex pair)	Ralstonia-Microgenomates	2	Animal distal gut
Specialist edge (generalist vertex pair)	Sandaracinobacter-Clostridium_III	2	Animal distal gut
Specialist edge (generalist vertex pair)	Sandaracinobacter-Microgenomates	2	Animal distal gut
Specialist edge (generalist vertex pair)	Sandaracinobacter-Parcubacteria	2	Animal distal gut
Specialist edge (generalist vertex pair)	Solirubrobacter-Aminomonas	2	Animal distal gut
Specialist edge (generalist vertex pair)	Solirubrobacter-Armatimonadetes_gp2	2	Animal distal gut
Specialist edge (generalist vertex pair)	Solirubrobacter-Cerasibacillus	2	Animal distal gut
Specialist edge (generalist vertex pair)	Solirubrobacter-Desulfobulbus	2	Animal distal gut
Specialist edge (generalist vertex pair)	Solirubrobacter-Gp10	2	Animal distal gut
Specialist edge (generalist vertex pair)	Solirubrobacter-Microgenomates	2	Animal distal gut
Specialist edge (generalist vertex pair)	Solirubrobacter-Parasporobacterium	2	Animal distal gut
Specialist edge (generalist vertex pair)	Solirubrobacter-Ruminococcus	2	Animal distal gut
Specialist edge (generalist vertex pair)	Solirubrobacter-Solirubrobacter	2	Animal distal gut
Specialist edge (generalist vertex pair)	Spartobacteria-Arenimonas	2	Animal distal gut
Specialist edge (generalist vertex pair)	Spartobacteria-Armatimonadetes_gp2	2	Animal distal gut
Specialist edge (generalist vertex pair)	Spartobacteria-Armatimonas/Armatimonadetes_gp1	2	Animal distal gut
Specialist edge (generalist vertex pair)	Spartobacteria-Candidatus_Iainarchaeum	2	Animal distal gut
Specialist edge (generalist vertex pair)	Spartobacteria-Desulfobulbus	2	Animal distal gut
Specialist edge (generalist vertex pair)	Spartobacteria-Gemmata	2	Animal distal gut
Specialist edge (generalist vertex pair)	Spartobacteria-Gp10	2	Animal distal gut
Specialist edge (generalist vertex pair)	Spartobacteria-GpXIII	2	Animal distal gut
Specialist edge (generalist vertex pair)	Spartobacteria-Lactobacillus	2	Animal distal gut
Specialist edge (generalist vertex pair)	Spartobacteria-Microgenomates	2	Animal distal gut
Specialist edge (generalist vertex pair)	Spartobacteria-Profundibacterium	2	Animal distal gut
Specialist edge (generalist vertex pair)	Spartobacteria-Singulisphaera	2	Animal distal gut
Specialist edge (generalist vertex pair)	Spartobacteria-Subdivision3	2	Animal distal gut
Specialist edge (generalist vertex pair)	Sphingomonas-Armatimonadetes_gp2	2	Animal distal gut
Specialist edge (generalist vertex pair)	Tepidimicrobium-Clostridium_XlVa	2	Animal distal gut
Specialist edge (generalist vertex pair)	Zavarzinella-Cerasibacillus	2	Animal distal gut
Specialist edge (generalist vertex pair)	Zavarzinella-Gp2	2	Animal distal gut
Specialist edge (generalist vertex pair)	Zavarzinella-Microgenomates	2	Animal distal gut
Specialist edge (generalist vertex pair)	Abiotrophia-Armatimonadetes_gp2	1	Animal distal gut
Specialist edge (generalist vertex pair)	Abiotrophia-Gp3	1	Animal distal gut
Specialist edge (generalist vertex pair)	Abiotrophia-Microgenomates	1	Animal distal gut
Specialist edge (generalist vertex pair)	Abiotrophia-Omnitrophica	1	Animal distal gut
Specialist edge (generalist vertex pair)	Abiotrophia-Vibrio	1	Animal distal gut
Specialist edge (generalist vertex pair)	Abiotrophia-Vulgatibacter	1	Animal distal gut
Specialist edge (generalist vertex pair)	Acinetobacter-Aminomonas	1	Animal distal gut
Specialist edge (generalist vertex pair)	Acinetobacter-Gp10	1	Animal distal gut
Specialist edge (generalist vertex pair)	Acinetobacter-Microgenomates	1	Animal distal gut
Specialist edge (generalist vertex pair)	Acinetobacter-Nonomuraea	1	Animal distal gut
Specialist edge (generalist vertex pair)	Acinetobacter-Polycladomyces	1	Animal distal gut
Specialist edge (generalist vertex pair)	Actinoplanes-Aminomonas	1	Animal distal gut
Specialist edge (generalist vertex pair)	Actinoplanes-Bacteroides	1	Animal distal gut
Specialist edge (generalist vertex pair)	Actinoplanes-Gp2	1	Animal distal gut
Specialist edge (generalist vertex pair)	Actinoplanes-Hyphomonas	1	Animal distal gut
Specialist edge (generalist vertex pair)	Actinoplanes-Parasporobacterium	1	Animal distal gut
Specialist edge (generalist vertex pair)	Actinoplanes-Ruminococcus	1	Animal distal gut
Specialist edge (generalist vertex pair)	Actinoplanes-Sorangium	1	Animal distal gut
Specialist edge (generalist vertex pair)	Actinoplanes-SR1	1	Animal distal gut
Specialist edge (generalist vertex pair)	Actinoplanes-Virgisporangium	1	Animal distal gut
Specialist edge (generalist vertex pair)	Actinoplanes-Zavarzinella	1	Animal distal gut
Specialist edge (generalist vertex pair)	Adlercreutzia-Arenimonas	1	Animal distal gut
Specialist edge (generalist vertex pair)	Adlercreutzia-Desulfobulbus	1	Animal distal gut
Specialist edge (generalist vertex pair)	Adlercreutzia-Gp2	1	Animal distal gut
Specialist edge (generalist vertex pair)	Adlercreutzia-Gp4	1	Animal distal gut
Specialist edge (generalist vertex pair)	Aeromicrobium-Chlorobium	1	Animal distal gut
Specialist edge (generalist vertex pair)	Aeromicrobium-GpXIII	1	Animal distal gut
Specialist edge (generalist vertex pair)	Aeromicrobium-Leptospira	1	Animal distal gut
Specialist edge (generalist vertex pair)	Aeromicrobium-Parasporobacterium	1	Animal distal gut
Specialist edge (generalist vertex pair)	Aeromicrobium-Persicobacter	1	Animal distal gut
Specialist edge (generalist vertex pair)	Aeromicrobium-Sandaracinobacter	1	Animal distal gut
Specialist edge (generalist vertex pair)	Aeromicrobium-Sorangium	1	Animal distal gut
Specialist edge (generalist vertex pair)	Aeromicrobium-Zavarzinella	1	Animal distal gut
Specialist edge (generalist vertex pair)	Aestuariispira-Leptospira	1	Animal distal gut
Specialist edge (generalist vertex pair)	Aestuariispira-Nisaea	1	Animal distal gut
Specialist edge (generalist vertex pair)	Aestuariispira-Parcubacteria	1	Animal distal gut
Specialist edge (generalist vertex pair)	Aestuariispira-Ralstonia	1	Animal distal gut
Specialist edge (generalist vertex pair)	Aestuariispira-Solirubrobacter	1	Animal distal gut
Specialist edge (generalist vertex pair)	Aestuariispira-Sphingobacterium	1	Animal distal gut
Specialist edge (generalist vertex pair)	Aestuariispira-Thermomarinilinea	1	Animal distal gut
Specialist edge (generalist vertex pair)	Algoriphagus-Gp4	1	Animal distal gut
Specialist edge (generalist vertex pair)	Algoriphagus-Legionella	1	Animal distal gut
Specialist edge (generalist vertex pair)	Algoriphagus-Leptospira	1	Animal distal gut
Specialist edge (generalist vertex pair)	Algoriphagus-Sorangium	1	Animal distal gut
Specialist edge (generalist vertex pair)	Aminomonas-Armatimonadetes_gp2	1	Animal distal gut
Specialist edge (generalist vertex pair)	Aminomonas-Bacteroides	1	Animal distal gut
Specialist edge (generalist vertex pair)	Aminomonas-Flavihumibacter	1	Animal distal gut
Specialist edge (generalist vertex pair)	Aminomonas-Glycomyces	1	Animal distal gut
Specialist edge (generalist vertex pair)	Aminomonas-Gp2	1	Animal distal gut
Specialist edge (generalist vertex pair)	Aminomonas-Gp4	1	Animal distal gut
Specialist edge (generalist vertex pair)	Aminomonas-Microgenomates	1	Animal distal gut
Specialist edge (generalist vertex pair)	Aminomonas-Nonomuraea	1	Animal distal gut
Specialist edge (generalist vertex pair)	Aminomonas-Solirubrobacter	1	Animal distal gut
Specialist edge (generalist vertex pair)	Aminomonas-Sorangium	1	Animal distal gut
Specialist edge (generalist vertex pair)	Aminomonas-Spartobacteria	1	Animal distal gut
Specialist edge (generalist vertex pair)	Aminomonas-Steroidobacter	1	Animal distal gut
Specialist edge (generalist vertex pair)	Aminomonas-Thermodesulfovibrio	1	Animal distal gut
Specialist edge (generalist vertex pair)	Aminomonas-Virgibacillus	1	Animal distal gut
Specialist edge (generalist vertex pair)	Aminomonas-Zavarzinella	1	Animal distal gut
Specialist edge (generalist vertex pair)	Anaerorhabdus-Arenimonas	1	Animal distal gut
Specialist edge (generalist vertex pair)	Anaerorhabdus-Gp10	1	Animal distal gut
Specialist edge (generalist vertex pair)	Anaerorhabdus-Gp2	1	Animal distal gut
Specialist edge (generalist vertex pair)	Anaerorhabdus-Sorangium	1	Animal distal gut
Specialist edge (generalist vertex pair)	Anaerorhabdus-Tangfeifania	1	Animal distal gut
Specialist edge (generalist vertex pair)	Anaerostipes-Arenimonas	1	Animal distal gut
Specialist edge (generalist vertex pair)	Anaerostipes-Armatimonadetes_gp2	1	Animal distal gut
Specialist edge (generalist vertex pair)	Anaerostipes-Bacteroides	1	Animal distal gut
Specialist edge (generalist vertex pair)	Anaerostipes-Chlorobium	1	Animal distal gut
Specialist edge (generalist vertex pair)	Anaerostipes-Desulfobulbus	1	Animal distal gut
Specialist edge (generalist vertex pair)	Anaerostipes-Gemmata	1	Animal distal gut
Specialist edge (generalist vertex pair)	Anaerostipes-Gp2	1	Animal distal gut
Specialist edge (generalist vertex pair)	Anaerostipes-Intestinimonas	1	Animal distal gut
Specialist edge (generalist vertex pair)	Anaerostipes-Latescibacteria	1	Animal distal gut
Specialist edge (generalist vertex pair)	Anaerostipes-Leptospira	1	Animal distal gut
Specialist edge (generalist vertex pair)	Anaerostipes-Luteolibacter	1	Animal distal gut
Specialist edge (generalist vertex pair)	Anaerostipes-Parcubacteria	1	Animal distal gut
Specialist edge (generalist vertex pair)	Anaerostipes-Singulisphaera	1	Animal distal gut
Specialist edge (generalist vertex pair)	Anaerostipes-Zavarzinella	1	Animal distal gut
Specialist edge (generalist vertex pair)	Arenimonas-Aggregicoccus	1	Animal distal gut
Specialist edge (generalist vertex pair)	Arenimonas-Clostridium_XlVa	1	Animal distal gut
Specialist edge (generalist vertex pair)	Arenimonas-Terasakiella	1	Animal distal gut
Specialist edge (generalist vertex pair)	Armatimonadetes_gp2-Anaerorhabdus	1	Animal distal gut
Specialist edge (generalist vertex pair)	Armatimonadetes_gp2-Anaerostipes	1	Animal distal gut
Specialist edge (generalist vertex pair)	Armatimonadetes_gp2-Clostridium_XlVa	1	Animal distal gut
Specialist edge (generalist vertex pair)	Armatimonadetes_gp2-Gp10	1	Animal distal gut
Specialist edge (generalist vertex pair)	Armatimonadetes_gp2-Parcubacteria	1	Animal distal gut
Specialist edge (generalist vertex pair)	Armatimonadetes_gp2-Ruminococcus	1	Animal distal gut
Specialist edge (generalist vertex pair)	Armatimonadetes_gp2-Thalassotalea	1	Animal distal gut
Specialist edge (generalist vertex pair)	Armatimonadetes_gp2-Thermodesulfovibrio	1	Animal distal gut
Specialist edge (generalist vertex pair)	Armatimonas/Armatimonadetes_gp1-Clostridium_XlVa	1	Animal distal gut
Specialist edge (generalist vertex pair)	Armatimonas/Armatimonadetes_gp1-Gp10	1	Animal distal gut
Specialist edge (generalist vertex pair)	Armatimonas/Armatimonadetes_gp1-Gp4	1	Animal distal gut
Specialist edge (generalist vertex pair)	Armatimonas/Armatimonadetes_gp1-Methanobrevibacter	1	Animal distal gut
Specialist edge (generalist vertex pair)	Armatimonas/Armatimonadetes_gp1-Parcubacteria	1	Animal distal gut
Specialist edge (generalist vertex pair)	Armatimonas/Armatimonadetes_gp1-Sorangium	1	Animal distal gut
Specialist edge (generalist vertex pair)	Armatimonas/Armatimonadetes_gp1-Zavarzinella	1	Animal distal gut
Specialist edge (generalist vertex pair)	Azospirillum-Armatimonadetes_gp2	1	Animal distal gut
Specialist edge (generalist vertex pair)	Azospirillum-Gp3	1	Animal distal gut
Specialist edge (generalist vertex pair)	Bacteroides-Armatimonadetes_gp4	1	Animal distal gut
Specialist edge (generalist vertex pair)	Bacteroides-Gp10	1	Animal distal gut
Specialist edge (generalist vertex pair)	Bacteroides-Gp22	1	Animal distal gut
Specialist edge (generalist vertex pair)	Bacteroides-Gp6	1	Animal distal gut
Specialist edge (generalist vertex pair)	Blastopirellula-Armatimonadetes_gp4	1	Animal distal gut
Specialist edge (generalist vertex pair)	Blastopirellula-Gp10	1	Animal distal gut
Specialist edge (generalist vertex pair)	Blastopirellula-Gp4	1	Animal distal gut
Specialist edge (generalist vertex pair)	Blastopirellula-Legionella	1	Animal distal gut
Specialist edge (generalist vertex pair)	Blastopirellula-Methylobacter	1	Animal distal gut
Specialist edge (generalist vertex pair)	Blastopirellula-Nisaea	1	Animal distal gut
Specialist edge (generalist vertex pair)	Blastopirellula-Parcubacteria	1	Animal distal gut
Specialist edge (generalist vertex pair)	Blastopirellula-Woesearchaeota_Incertae_Sedis_AR16	1	Animal distal gut
Specialist edge (generalist vertex pair)	Bradymonas-Nonomuraea	1	Animal distal gut
Specialist edge (generalist vertex pair)	Bradyrhizobium-Arenimonas	1	Animal distal gut
Specialist edge (generalist vertex pair)	Bradyrhizobium-Armatimonadetes_gp2	1	Animal distal gut
Specialist edge (generalist vertex pair)	Bradyrhizobium-Blastopirellula	1	Animal distal gut
Specialist edge (generalist vertex pair)	Bradyrhizobium-Desulfobulbus	1	Animal distal gut
Specialist edge (generalist vertex pair)	Bradyrhizobium-Desulfovibrio	1	Animal distal gut
Specialist edge (generalist vertex pair)	Bradyrhizobium-Gemmata	1	Animal distal gut
Specialist edge (generalist vertex pair)	Bradyrhizobium-Gp2	1	Animal distal gut
Specialist edge (generalist vertex pair)	Bradyrhizobium-Jeongeupia	1	Animal distal gut
Specialist edge (generalist vertex pair)	Bradyrhizobium-Microgenomates	1	Animal distal gut
Specialist edge (generalist vertex pair)	Bradyrhizobium-Profundibacterium	1	Animal distal gut
Specialist edge (generalist vertex pair)	Bradyrhizobium-Singulisphaera	1	Animal distal gut
Specialist edge (generalist vertex pair)	Bradyrhizobium-Solirubrobacter	1	Animal distal gut
Specialist edge (generalist vertex pair)	Bradyrhizobium-Sorangium	1	Animal distal gut
Specialist edge (generalist vertex pair)	Bradyrhizobium-Steroidobacter	1	Animal distal gut
Specialist edge (generalist vertex pair)	Bradyrhizobium-Treponema	1	Animal distal gut
Specialist edge (generalist vertex pair)	Candidatus_Iainarchaeum-GpIIa	1	Animal distal gut
Specialist edge (generalist vertex pair)	Candidatus_Iainarchaeum-Nonomuraea	1	Animal distal gut
Specialist edge (generalist vertex pair)	Cellulosilyticum-Armatimonadetes_gp2	1	Animal distal gut
Specialist edge (generalist vertex pair)	Cellulosilyticum-Gp2	1	Animal distal gut
Specialist edge (generalist vertex pair)	Cellulosilyticum-Nonomuraea	1	Animal distal gut
Specialist edge (generalist vertex pair)	Cellulosilyticum-Steroidobacter	1	Animal distal gut
Specialist edge (generalist vertex pair)	Cerasibacillus-Acetohalobium	1	Animal distal gut
Specialist edge (generalist vertex pair)	Cerasibacillus-Actinoplanes	1	Animal distal gut
Specialist edge (generalist vertex pair)	Cerasibacillus-Aminomonas	1	Animal distal gut
Specialist edge (generalist vertex pair)	Cerasibacillus-Armatimonadetes_gp2	1	Animal distal gut
Specialist edge (generalist vertex pair)	Cerasibacillus-Bacteroides	1	Animal distal gut
Specialist edge (generalist vertex pair)	Cerasibacillus-Blastopirellula	1	Animal distal gut
Specialist edge (generalist vertex pair)	Cerasibacillus-Candidatus_Iainarchaeum	1	Animal distal gut
Specialist edge (generalist vertex pair)	Cerasibacillus-Cellulosilyticum	1	Animal distal gut
Specialist edge (generalist vertex pair)	Cerasibacillus-Chlorobium	1	Animal distal gut
Specialist edge (generalist vertex pair)	Cerasibacillus-Desulforegula	1	Animal distal gut
Specialist edge (generalist vertex pair)	Cerasibacillus-Flavihumibacter	1	Animal distal gut
Specialist edge (generalist vertex pair)	Cerasibacillus-GpXIII	1	Animal distal gut
Specialist edge (generalist vertex pair)	Cerasibacillus-Gynuella	1	Animal distal gut
Specialist edge (generalist vertex pair)	Cerasibacillus-Intestinimonas	1	Animal distal gut
Specialist edge (generalist vertex pair)	Cerasibacillus-Jeongeupia	1	Animal distal gut
Specialist edge (generalist vertex pair)	Cerasibacillus-Lactobacillus	1	Animal distal gut
Specialist edge (generalist vertex pair)	Cerasibacillus-Legionella	1	Animal distal gut
Specialist edge (generalist vertex pair)	Cerasibacillus-Meganema	1	Animal distal gut
Specialist edge (generalist vertex pair)	Cerasibacillus-Nonomuraea	1	Animal distal gut
Specialist edge (generalist vertex pair)	Cerasibacillus-Omnitrophica	1	Animal distal gut
Specialist edge (generalist vertex pair)	Cerasibacillus-Parasporobacterium	1	Animal distal gut
Specialist edge (generalist vertex pair)	Cerasibacillus-Parcubacteria	1	Animal distal gut
Specialist edge (generalist vertex pair)	Cerasibacillus-Persicobacter	1	Animal distal gut
Specialist edge (generalist vertex pair)	Cerasibacillus-Polycladomyces	1	Animal distal gut
Specialist edge (generalist vertex pair)	Cerasibacillus-Roseomonas	1	Animal distal gut
Specialist edge (generalist vertex pair)	Cerasibacillus-Ruminococcus	1	Animal distal gut
Specialist edge (generalist vertex pair)	Cerasibacillus-Solirubrobacter	1	Animal distal gut
Specialist edge (generalist vertex pair)	Cerasibacillus-Sorangium	1	Animal distal gut
Specialist edge (generalist vertex pair)	Cerasibacillus-Spiroplasma	1	Animal distal gut
Specialist edge (generalist vertex pair)	Cerasibacillus-SR1	1	Animal distal gut
Specialist edge (generalist vertex pair)	Cerasibacillus-Steroidobacter	1	Animal distal gut
Specialist edge (generalist vertex pair)	Cerasibacillus-Taonella	1	Animal distal gut
Specialist edge (generalist vertex pair)	Cerasibacillus-Thalassotalea	1	Animal distal gut
Specialist edge (generalist vertex pair)	Cerasibacillus-Virgisporangium	1	Animal distal gut
Specialist edge (generalist vertex pair)	Cerasibacillus-Zavarzinella	1	Animal distal gut
Specialist edge (generalist vertex pair)	Chlorobium-Armatimonadetes_gp4	1	Animal distal gut
Specialist edge (generalist vertex pair)	Chlorobium-Azospirillum	1	Animal distal gut
Specialist edge (generalist vertex pair)	Chlorobium-Clostridium_III	1	Animal distal gut
Specialist edge (generalist vertex pair)	Chlorobium-Desulfitobacterium	1	Animal distal gut
Specialist edge (generalist vertex pair)	Chlorobium-Gp10	1	Animal distal gut
Specialist edge (generalist vertex pair)	Chlorobium-Gynuella	1	Animal distal gut
Specialist edge (generalist vertex pair)	Chlorobium-Microgenomates	1	Animal distal gut
Specialist edge (generalist vertex pair)	Chlorobium-Woesearchaeota_Incertae_Sedis_AR16	1	Animal distal gut
Specialist edge (generalist vertex pair)	Chlorophyta-Clostridium_XlVa	1	Animal distal gut
Specialist edge (generalist vertex pair)	Chlorophyta-Desulfotomaculum	1	Animal distal gut
Specialist edge (generalist vertex pair)	Chlorophyta-Gp3	1	Animal distal gut
Specialist edge (generalist vertex pair)	Chlorophyta-Hyphomonas	1	Animal distal gut
Specialist edge (generalist vertex pair)	Chlorophyta-Microgenomates	1	Animal distal gut
Specialist edge (generalist vertex pair)	Chlorophyta-Parcubacteria	1	Animal distal gut
Specialist edge (generalist vertex pair)	Chondromyces-Clostridium_XlVa	1	Animal distal gut
Specialist edge (generalist vertex pair)	Chondromyces-Hyphomonas	1	Animal distal gut
Specialist edge (generalist vertex pair)	Chondromyces-Parcubacteria	1	Animal distal gut
Specialist edge (generalist vertex pair)	Chondromyces-Sorangium	1	Animal distal gut
Specialist edge (generalist vertex pair)	Chryseobacterium-Parcubacteria	1	Animal distal gut
Specialist edge (generalist vertex pair)	Chthonomonas/Armatimonadetes_gp3-Anaerorhabdus	1	Animal distal gut
Specialist edge (generalist vertex pair)	Chthonomonas/Armatimonadetes_gp3-Clostridium_XlVa	1	Animal distal gut
Specialist edge (generalist vertex pair)	Chthonomonas/Armatimonadetes_gp3-Gp10	1	Animal distal gut
Specialist edge (generalist vertex pair)	Chthonomonas/Armatimonadetes_gp3-Gp3	1	Animal distal gut
Specialist edge (generalist vertex pair)	Chthonomonas/Armatimonadetes_gp3-GpIIa	1	Animal distal gut
Specialist edge (generalist vertex pair)	Chthonomonas/Armatimonadetes_gp3-Microgenomates	1	Animal distal gut
Specialist edge (generalist vertex pair)	Chthonomonas/Armatimonadetes_gp3-Parasporobacterium	1	Animal distal gut
Specialist edge (generalist vertex pair)	Chthonomonas/Armatimonadetes_gp3-Parcubacteria	1	Animal distal gut
Specialist edge (generalist vertex pair)	Chthonomonas/Armatimonadetes_gp3-Solirubrobacter	1	Animal distal gut
Specialist edge (generalist vertex pair)	Chthonomonas/Armatimonadetes_gp3-Spartobacteria	1	Animal distal gut
Specialist edge (generalist vertex pair)	Clostridium_III-Microgenomates	1	Animal distal gut
Specialist edge (generalist vertex pair)	Clostridium_III-Parasporobacterium	1	Animal distal gut
Specialist edge (generalist vertex pair)	Clostridium_III-Steroidobacter	1	Animal distal gut
Specialist edge (generalist vertex pair)	Clostridium_III-Thermodesulfovibrio	1	Animal distal gut
Specialist edge (generalist vertex pair)	Clostridium_sensu_stricto-Clostridium_XlVa	1	Animal distal gut
Specialist edge (generalist vertex pair)	Clostridium_sensu_stricto-Gp2	1	Animal distal gut
Specialist edge (generalist vertex pair)	Clostridium_sensu_stricto-Orenia	1	Animal distal gut
Specialist edge (generalist vertex pair)	Clostridium_sensu_stricto-Parasporobacterium	1	Animal distal gut
Specialist edge (generalist vertex pair)	Clostridium_sensu_stricto-Saccharofermentans	1	Animal distal gut
Specialist edge (generalist vertex pair)	Clostridium_sensu_stricto-Solirubrobacter	1	Animal distal gut
Specialist edge (generalist vertex pair)	Clostridium_sensu_stricto-Sorangium	1	Animal distal gut
Specialist edge (generalist vertex pair)	Clostridium_XlVa-Gp10	1	Animal distal gut
Specialist edge (generalist vertex pair)	Clostridium_XlVa-GpIIa	1	Animal distal gut
Specialist edge (generalist vertex pair)	Clostridium_XlVa-Leptospira	1	Animal distal gut
Specialist edge (generalist vertex pair)	Clostridium_XlVa-Orenia	1	Animal distal gut
Specialist edge (generalist vertex pair)	Clostridium_XlVa-Subdivision3	1	Animal distal gut
Specialist edge (generalist vertex pair)	Colwellia-Gp23	1	Animal distal gut
Specialist edge (generalist vertex pair)	Colwellia-Nisaea	1	Animal distal gut
Specialist edge (generalist vertex pair)	Colwellia-Sphingobacterium	1	Animal distal gut
Specialist edge (generalist vertex pair)	Desulfacinum-Sorangium	1	Animal distal gut
Specialist edge (generalist vertex pair)	Desulfatiglans-Parcubacteria	1	Animal distal gut
Specialist edge (generalist vertex pair)	Desulfobulbus-Aminomonas	1	Animal distal gut
Specialist edge (generalist vertex pair)	Desulfobulbus-Anaerorhabdus	1	Animal distal gut
Specialist edge (generalist vertex pair)	Desulfobulbus-Cellulosilyticum	1	Animal distal gut
Specialist edge (generalist vertex pair)	Desulfobulbus-Cerasibacillus	1	Animal distal gut
Specialist edge (generalist vertex pair)	Desulfobulbus-Clostridium_III	1	Animal distal gut
Specialist edge (generalist vertex pair)	Desulfobulbus-Desulfovibrio	1	Animal distal gut
Specialist edge (generalist vertex pair)	Desulfobulbus-Flavonifractor	1	Animal distal gut
Specialist edge (generalist vertex pair)	Desulfobulbus-Gp16	1	Animal distal gut
Specialist edge (generalist vertex pair)	Desulfobulbus-Gp22	1	Animal distal gut
Specialist edge (generalist vertex pair)	Desulfobulbus-GpXIII	1	Animal distal gut
Specialist edge (generalist vertex pair)	Desulfobulbus-Legionella	1	Animal distal gut
Specialist edge (generalist vertex pair)	Desulfobulbus-Methylobacter	1	Animal distal gut
Specialist edge (generalist vertex pair)	Desulfobulbus-Polycladomyces	1	Animal distal gut
Specialist edge (generalist vertex pair)	Desulfobulbus-Ruminococcus	1	Animal distal gut
Specialist edge (generalist vertex pair)	Desulfobulbus-Terasakiella	1	Animal distal gut
Specialist edge (generalist vertex pair)	Desulfobulbus-Vampirovibrio	1	Animal distal gut
Specialist edge (generalist vertex pair)	Desulfocapsa-Desulfotomaculum	1	Animal distal gut
Specialist edge (generalist vertex pair)	Desulfocapsa-Gp3	1	Animal distal gut
Specialist edge (generalist vertex pair)	Desulfocarbo-Acinetobacter	1	Animal distal gut
Specialist edge (generalist vertex pair)	Desulfocarbo-Aminomonas	1	Animal distal gut
Specialist edge (generalist vertex pair)	Desulfocarbo-Anaerostipes	1	Animal distal gut
Specialist edge (generalist vertex pair)	Desulfocarbo-Armatimonadetes_gp2	1	Animal distal gut
Specialist edge (generalist vertex pair)	Desulfocarbo-Bacteroides	1	Animal distal gut
Specialist edge (generalist vertex pair)	Desulfocarbo-Cellulosilyticum	1	Animal distal gut
Specialist edge (generalist vertex pair)	Desulfocarbo-Cerasibacillus	1	Animal distal gut
Specialist edge (generalist vertex pair)	Desulfocarbo-Chlorobium	1	Animal distal gut
Specialist edge (generalist vertex pair)	Desulfocarbo-Desulfobulbus	1	Animal distal gut
Specialist edge (generalist vertex pair)	Desulfocarbo-Flavihumibacter	1	Animal distal gut
Specialist edge (generalist vertex pair)	Desulfocarbo-Gp10	1	Animal distal gut
Specialist edge (generalist vertex pair)	Desulfocarbo-Gp16	1	Animal distal gut
Specialist edge (generalist vertex pair)	Desulfocarbo-Gp2	1	Animal distal gut
Specialist edge (generalist vertex pair)	Desulfocarbo-GpXIII	1	Animal distal gut
Specialist edge (generalist vertex pair)	Desulfocarbo-Intestinimonas	1	Animal distal gut
Specialist edge (generalist vertex pair)	Desulfocarbo-Leptospira	1	Animal distal gut
Specialist edge (generalist vertex pair)	Desulfocarbo-Luteolibacter	1	Animal distal gut
Specialist edge (generalist vertex pair)	Desulfocarbo-Parasporobacterium	1	Animal distal gut
Specialist edge (generalist vertex pair)	Desulfocarbo-Ralstonia	1	Animal distal gut
Specialist edge (generalist vertex pair)	Desulfocarbo-Ruminococcus	1	Animal distal gut
Specialist edge (generalist vertex pair)	Desulfocarbo-Solirubrobacter	1	Animal distal gut
Specialist edge (generalist vertex pair)	Desulfocarbo-Sorangium	1	Animal distal gut
Specialist edge (generalist vertex pair)	Desulfocarbo-Spartobacteria	1	Animal distal gut
Specialist edge (generalist vertex pair)	Desulfocarbo-SR1	1	Animal distal gut
Specialist edge (generalist vertex pair)	Desulfocarbo-Virgisporangium	1	Animal distal gut
Specialist edge (generalist vertex pair)	Desulfocarbo-Zavarzinella	1	Animal distal gut
Specialist edge (generalist vertex pair)	Desulfohalobium-Cerasibacillus	1	Animal distal gut
Specialist edge (generalist vertex pair)	Desulforegula-Armatimonadetes_gp2	1	Animal distal gut
Specialist edge (generalist vertex pair)	Desulforegula-Bacteroides	1	Animal distal gut
Specialist edge (generalist vertex pair)	Desulforegula-Hydrocarboniphaga	1	Animal distal gut
Specialist edge (generalist vertex pair)	Desulforegula-Microgenomates	1	Animal distal gut
Specialist edge (generalist vertex pair)	Desulfotomaculum-Gp10	1	Animal distal gut
Specialist edge (generalist vertex pair)	Desulfotomaculum-Neochlamydia	1	Animal distal gut
Specialist edge (generalist vertex pair)	Desulfotomaculum-Woesearchaeota_Incertae_Sedis_AR16	1	Animal distal gut
Specialist edge (generalist vertex pair)	Desulfovibrio-Arenimonas	1	Animal distal gut
Specialist edge (generalist vertex pair)	Desulfovibrio-Bacteroides	1	Animal distal gut
Specialist edge (generalist vertex pair)	Desulfovibrio-Chlorobium	1	Animal distal gut
Specialist edge (generalist vertex pair)	Desulfovibrio-Ferruginibacter	1	Animal distal gut
Specialist edge (generalist vertex pair)	Desulfovibrio-Gp4	1	Animal distal gut
Specialist edge (generalist vertex pair)	Desulfovibrio-Latescibacteria	1	Animal distal gut
Specialist edge (generalist vertex pair)	Desulfovibrio-Nisaea	1	Animal distal gut
Specialist edge (generalist vertex pair)	Desulfovibrio-Parcubacteria	1	Animal distal gut
Specialist edge (generalist vertex pair)	Desulfovibrio-Sandaracinus	1	Animal distal gut
Specialist edge (generalist vertex pair)	Desulfovibrio-Sorangium	1	Animal distal gut
Specialist edge (generalist vertex pair)	Desulfuromonas-Cerasibacillus	1	Animal distal gut
Specialist edge (generalist vertex pair)	Desulfuromonas-Desulfocarbo	1	Animal distal gut
Specialist edge (generalist vertex pair)	Desulfuromonas-Flavihumibacter	1	Animal distal gut
Specialist edge (generalist vertex pair)	Desulfuromonas-Gp16	1	Animal distal gut
Specialist edge (generalist vertex pair)	Desulfuromonas-Gp2	1	Animal distal gut
Specialist edge (generalist vertex pair)	Desulfuromonas-Methylocella	1	Animal distal gut
Specialist edge (generalist vertex pair)	Desulfuromonas-Methylophaga	1	Animal distal gut
Specialist edge (generalist vertex pair)	Desulfuromonas-Solirubrobacter	1	Animal distal gut
Specialist edge (generalist vertex pair)	Desulfuromonas-Sphingobacterium	1	Animal distal gut
Specialist edge (generalist vertex pair)	Dongia-Kiloniella	1	Animal distal gut
Specialist edge (generalist vertex pair)	Draconibacterium-Parcubacteria	1	Animal distal gut
Specialist edge (generalist vertex pair)	Elusimicrobium-Gp2	1	Animal distal gut
Specialist edge (generalist vertex pair)	Eubacterium-Armatimonadetes_gp2	1	Animal distal gut
Specialist edge (generalist vertex pair)	Ferrimicrobium-Arenimonas	1	Animal distal gut
Specialist edge (generalist vertex pair)	Ferrimicrobium-Gp2	1	Animal distal gut
Specialist edge (generalist vertex pair)	Ferrimicrobium-Nisaea	1	Animal distal gut
Specialist edge (generalist vertex pair)	Ferrimicrobium-Solirubrobacter	1	Animal distal gut
Specialist edge (generalist vertex pair)	Ferruginibacter-Anaerorhabdus	1	Animal distal gut
Specialist edge (generalist vertex pair)	Ferruginibacter-Nonomuraea	1	Animal distal gut
Specialist edge (generalist vertex pair)	Ferruginibacter-Pseudoxanthobacter	1	Animal distal gut
Specialist edge (generalist vertex pair)	Ferruginibacter-Thermodesulfovibrio	1	Animal distal gut
Specialist edge (generalist vertex pair)	Flavihumibacter-Ruminococcus	1	Animal distal gut
Specialist edge (generalist vertex pair)	Flavihumibacter-Sorangium	1	Animal distal gut
Specialist edge (generalist vertex pair)	Flavihumibacter-Virgisporangium	1	Animal distal gut
Specialist edge (generalist vertex pair)	Flavonifractor-Gp2	1	Animal distal gut
Specialist edge (generalist vertex pair)	Gemmata-Acinetobacter	1	Animal distal gut
Specialist edge (generalist vertex pair)	Gemmata-Aggregicoccus	1	Animal distal gut
Specialist edge (generalist vertex pair)	Gemmata-Anaerorhabdus	1	Animal distal gut
Specialist edge (generalist vertex pair)	Gemmata-Anaerostipes	1	Animal distal gut
Specialist edge (generalist vertex pair)	Gemmata-Clostridium_XlVa	1	Animal distal gut
Specialist edge (generalist vertex pair)	Gemmata-Gp10	1	Animal distal gut
Specialist edge (generalist vertex pair)	Gemmata-Gp16	1	Animal distal gut
Specialist edge (generalist vertex pair)	Gemmata-GpIIa	1	Animal distal gut
Specialist edge (generalist vertex pair)	Gemmata-GpXIII	1	Animal distal gut
Specialist edge (generalist vertex pair)	Gemmata-Hyphomonas	1	Animal distal gut
Specialist edge (generalist vertex pair)	Gemmata-Microgenomates	1	Animal distal gut
Specialist edge (generalist vertex pair)	Gemmata-Orenia	1	Animal distal gut
Specialist edge (generalist vertex pair)	Gemmata-Parasporobacterium	1	Animal distal gut
Specialist edge (generalist vertex pair)	Gemmata-Parcubacteria	1	Animal distal gut
Specialist edge (generalist vertex pair)	Gemmata-Solirubrobacter	1	Animal distal gut
Specialist edge (generalist vertex pair)	Gemmata-Sorangium	1	Animal distal gut
Specialist edge (generalist vertex pair)	Gemmata-Sphingobacterium	1	Animal distal gut
Specialist edge (generalist vertex pair)	Gemmata-Terasakiella	1	Animal distal gut
Specialist edge (generalist vertex pair)	Gemmata-Thermaerobacter	1	Animal distal gut
Specialist edge (generalist vertex pair)	Gemmata-Thermodesulfovibrio	1	Animal distal gut
Specialist edge (generalist vertex pair)	Gemmatimonas-Acinetobacter	1	Animal distal gut
Specialist edge (generalist vertex pair)	Gemmatimonas-Chlorobium	1	Animal distal gut
Specialist edge (generalist vertex pair)	Gemmatimonas-Gp4	1	Animal distal gut
Specialist edge (generalist vertex pair)	Gemmatimonas-Leptospira	1	Animal distal gut
Specialist edge (generalist vertex pair)	Gemmatimonas-Methanobrevibacter	1	Animal distal gut
Specialist edge (generalist vertex pair)	Gemmatimonas-Sorangium	1	Animal distal gut
Specialist edge (generalist vertex pair)	Gemmatimonas-Thermomarinilinea	1	Animal distal gut
Specialist edge (generalist vertex pair)	Gemmatimonas-Zavarzinella	1	Animal distal gut
Specialist edge (generalist vertex pair)	Gimesia-Sphingobacterium	1	Animal distal gut
Specialist edge (generalist vertex pair)	Glycomyces-Ruminococcus	1	Animal distal gut
Specialist edge (generalist vertex pair)	Gp1-Acinetobacter	1	Animal distal gut
Specialist edge (generalist vertex pair)	Gp1-Cerasibacillus	1	Animal distal gut
Specialist edge (generalist vertex pair)	Gp1-Gp10	1	Animal distal gut
Specialist edge (generalist vertex pair)	Gp1-Gp2	1	Animal distal gut
Specialist edge (generalist vertex pair)	Gp1-GpIIa	1	Animal distal gut
Specialist edge (generalist vertex pair)	Gp1-Hyphomonas	1	Animal distal gut
Specialist edge (generalist vertex pair)	Gp1-Orenia	1	Animal distal gut
Specialist edge (generalist vertex pair)	Gp1-Spartobacteria	1	Animal distal gut
Specialist edge (generalist vertex pair)	Gp1-Sporobacter	1	Animal distal gut
Specialist edge (generalist vertex pair)	Gp1-SR1	1	Animal distal gut
Specialist edge (generalist vertex pair)	Gp10-Ardenticatena	1	Animal distal gut
Specialist edge (generalist vertex pair)	Gp10-Armatimonadetes_gp2	1	Animal distal gut
Specialist edge (generalist vertex pair)	Gp10-Armatimonadetes_gp4	1	Animal distal gut
Specialist edge (generalist vertex pair)	Gp10-Blastopirellula	1	Animal distal gut
Specialist edge (generalist vertex pair)	Gp10-Clostridium_III	1	Animal distal gut
Specialist edge (generalist vertex pair)	Gp10-Clostridium_XlVa	1	Animal distal gut
Specialist edge (generalist vertex pair)	Gp10-Gp3	1	Animal distal gut
Specialist edge (generalist vertex pair)	Gp10-Gp6	1	Animal distal gut
Specialist edge (generalist vertex pair)	Gp10-Planifilum	1	Animal distal gut
Specialist edge (generalist vertex pair)	Gp10-Woesearchaeota_Incertae_Sedis_AR18	1	Animal distal gut
Specialist edge (generalist vertex pair)	Gp16-Acinetobacter	1	Animal distal gut
Specialist edge (generalist vertex pair)	Gp16-Aminomonas	1	Animal distal gut
Specialist edge (generalist vertex pair)	Gp16-Chlorobium	1	Animal distal gut
Specialist edge (generalist vertex pair)	Gp16-Gp4	1	Animal distal gut
Specialist edge (generalist vertex pair)	Gp16-Jeongeupia	1	Animal distal gut
Specialist edge (generalist vertex pair)	Gp16-Parasporobacterium	1	Animal distal gut
Specialist edge (generalist vertex pair)	Gp16-Ruminococcus	1	Animal distal gut
Specialist edge (generalist vertex pair)	Gp16-Sorangium	1	Animal distal gut
Specialist edge (generalist vertex pair)	Gp16-SR1	1	Animal distal gut
Specialist edge (generalist vertex pair)	Gp16-Steroidobacter	1	Animal distal gut
Specialist edge (generalist vertex pair)	Gp16-Zavarzinella	1	Animal distal gut
Specialist edge (generalist vertex pair)	Gp17-Aminomonas	1	Animal distal gut
Specialist edge (generalist vertex pair)	Gp17-Arenimonas	1	Animal distal gut
Specialist edge (generalist vertex pair)	Gp17-Cerasibacillus	1	Animal distal gut
Specialist edge (generalist vertex pair)	Gp17-Chlorophyta	1	Animal distal gut
Specialist edge (generalist vertex pair)	Gp17-Clostridium_XlVa	1	Animal distal gut
Specialist edge (generalist vertex pair)	Gp17-Ferruginibacter	1	Animal distal gut
Specialist edge (generalist vertex pair)	Gp17-GpXIII	1	Animal distal gut
Specialist edge (generalist vertex pair)	Gp17-Sandaracinus	1	Animal distal gut
Specialist edge (generalist vertex pair)	Gp17-Sphingobacterium	1	Animal distal gut
Specialist edge (generalist vertex pair)	Gp2-Clostridium_XlVa	1	Animal distal gut
Specialist edge (generalist vertex pair)	Gp2-Gp10	1	Animal distal gut
Specialist edge (generalist vertex pair)	Gp2-Gp6	1	Animal distal gut
Specialist edge (generalist vertex pair)	Gp2-Hyphomonas	1	Animal distal gut
Specialist edge (generalist vertex pair)	Gp2-Nonomuraea	1	Animal distal gut
Specialist edge (generalist vertex pair)	Gp2-Orenia	1	Animal distal gut
Specialist edge (generalist vertex pair)	Gp2-Parcubacteria	1	Animal distal gut
Specialist edge (generalist vertex pair)	Gp2-Ruminococcus	1	Animal distal gut
Specialist edge (generalist vertex pair)	Gp2-Sorangium	1	Animal distal gut
Specialist edge (generalist vertex pair)	Gp2-Thalassotalea	1	Animal distal gut
Specialist edge (generalist vertex pair)	Gp2-Thermogutta	1	Animal distal gut
Specialist edge (generalist vertex pair)	Gp2-Virgisporangium	1	Animal distal gut
Specialist edge (generalist vertex pair)	Gp22-Gp2	1	Animal distal gut
Specialist edge (generalist vertex pair)	Gp22-Sorangium	1	Animal distal gut
Specialist edge (generalist vertex pair)	Gp23-Clostridium_XlVa	1	Animal distal gut
Specialist edge (generalist vertex pair)	Gp23-Elusimicrobium	1	Animal distal gut
Specialist edge (generalist vertex pair)	Gp26-Acinetobacter	1	Animal distal gut
Specialist edge (generalist vertex pair)	Gp26-Bacteroides	1	Animal distal gut
Specialist edge (generalist vertex pair)	Gp26-Leptospira	1	Animal distal gut
Specialist edge (generalist vertex pair)	Gp26-Methanobrevibacter	1	Animal distal gut
Specialist edge (generalist vertex pair)	Gp26-Parasporobacterium	1	Animal distal gut
Specialist edge (generalist vertex pair)	Gp26-Solirubrobacter	1	Animal distal gut
Specialist edge (generalist vertex pair)	Gp26-Sorangium	1	Animal distal gut
Specialist edge (generalist vertex pair)	Gp26-Thermomarinilinea	1	Animal distal gut
Specialist edge (generalist vertex pair)	Gp26-Zavarzinella	1	Animal distal gut
Specialist edge (generalist vertex pair)	Gp3-Aminomonas	1	Animal distal gut
Specialist edge (generalist vertex pair)	Gp3-Armatimonadetes_gp2	1	Animal distal gut
Specialist edge (generalist vertex pair)	Gp3-Candidatus_Iainarchaeum	1	Animal distal gut
Specialist edge (generalist vertex pair)	Gp3-Chlorophyta	1	Animal distal gut
Specialist edge (generalist vertex pair)	Gp3-Clostridium_XlVa	1	Animal distal gut
Specialist edge (generalist vertex pair)	Gp3-Desulfobulbus	1	Animal distal gut
Specialist edge (generalist vertex pair)	Gp3-Ferrimicrobium	1	Animal distal gut
Specialist edge (generalist vertex pair)	Gp3-Ferruginibacter	1	Animal distal gut
Specialist edge (generalist vertex pair)	Gp3-Gemmata	1	Animal distal gut
Specialist edge (generalist vertex pair)	Gp3-Gp10	1	Animal distal gut
Specialist edge (generalist vertex pair)	Gp3-Gp23	1	Animal distal gut
Specialist edge (generalist vertex pair)	Gp3-GpXIII	1	Animal distal gut
Specialist edge (generalist vertex pair)	Gp3-Lactobacillus	1	Animal distal gut
Specialist edge (generalist vertex pair)	Gp3-Polycladomyces	1	Animal distal gut
Specialist edge (generalist vertex pair)	Gp3-Solirubrobacter	1	Animal distal gut
Specialist edge (generalist vertex pair)	Gp3-Sulfuricella	1	Animal distal gut
Specialist edge (generalist vertex pair)	Gp3-Syntrophus	1	Animal distal gut
Specialist edge (generalist vertex pair)	Gp4-Armatimonadetes_gp4	1	Animal distal gut
Specialist edge (generalist vertex pair)	Gp4-Elusimicrobium	1	Animal distal gut
Specialist edge (generalist vertex pair)	Gp4-Labilithrix	1	Animal distal gut
Specialist edge (generalist vertex pair)	Gp4-Legionella	1	Animal distal gut
Specialist edge (generalist vertex pair)	Gp4-Microgenomates	1	Animal distal gut
Specialist edge (generalist vertex pair)	Gp4-Sphingomonas	1	Animal distal gut
Specialist edge (generalist vertex pair)	Gp5-Gp2	1	Animal distal gut
Specialist edge (generalist vertex pair)	Gp6-Anaerostipes	1	Animal distal gut
Specialist edge (generalist vertex pair)	Gp6-Armatimonadetes_gp2	1	Animal distal gut
Specialist edge (generalist vertex pair)	Gp6-Bradyrhizobium	1	Animal distal gut
Specialist edge (generalist vertex pair)	Gp6-Chlorobium	1	Animal distal gut
Specialist edge (generalist vertex pair)	Gp6-GpXIII	1	Animal distal gut
Specialist edge (generalist vertex pair)	Gp6-Leptospira	1	Animal distal gut
Specialist edge (generalist vertex pair)	Gp6-Orenia	1	Animal distal gut
Specialist edge (generalist vertex pair)	Gp6-Parasporobacterium	1	Animal distal gut
Specialist edge (generalist vertex pair)	Gp6-Persicobacter	1	Animal distal gut
Specialist edge (generalist vertex pair)	Gp6-Ralstonia	1	Animal distal gut
Specialist edge (generalist vertex pair)	Gp6-Thermaerobacter	1	Animal distal gut
Specialist edge (generalist vertex pair)	Gp6-Treponema	1	Animal distal gut
Specialist edge (generalist vertex pair)	Gp6-Zavarzinella	1	Animal distal gut
Specialist edge (generalist vertex pair)	GpIIa-Arenimonas	1	Animal distal gut
Specialist edge (generalist vertex pair)	GpIIa-Armatimonadetes_gp2	1	Animal distal gut
Specialist edge (generalist vertex pair)	GpIIa-Blastopirellula	1	Animal distal gut
Specialist edge (generalist vertex pair)	GpIIa-Chlorophyta	1	Animal distal gut
Specialist edge (generalist vertex pair)	GpIIa-Desulforegula	1	Animal distal gut
Specialist edge (generalist vertex pair)	GpIIa-Gp4	1	Animal distal gut
Specialist edge (generalist vertex pair)	GpIIa-Methylocapsa	1	Animal distal gut
Specialist edge (generalist vertex pair)	GpIIa-Ornatilinea	1	Animal distal gut
Specialist edge (generalist vertex pair)	GpIIa-Profundibacterium	1	Animal distal gut
Specialist edge (generalist vertex pair)	GpIIa-Sandaracinus	1	Animal distal gut
Specialist edge (generalist vertex pair)	GpIIa-Sphingorhabdus	1	Animal distal gut
Specialist edge (generalist vertex pair)	GpIIa-Sporobacter	1	Animal distal gut
Specialist edge (generalist vertex pair)	GpIIa-Subdivision3	1	Animal distal gut
Specialist edge (generalist vertex pair)	GpIIa-Sulfuricella	1	Animal distal gut
Specialist edge (generalist vertex pair)	GpIIa-Tepidimicrobium	1	Animal distal gut
Specialist edge (generalist vertex pair)	GpVIII-Arenimonas	1	Animal distal gut
Specialist edge (generalist vertex pair)	GpVIII-Bacteroides	1	Animal distal gut
Specialist edge (generalist vertex pair)	GpVIII-Blastopirellula	1	Animal distal gut
Specialist edge (generalist vertex pair)	GpVIII-Chlorobium	1	Animal distal gut
Specialist edge (generalist vertex pair)	GpVIII-Gp4	1	Animal distal gut
Specialist edge (generalist vertex pair)	GpVIII-Nonomuraea	1	Animal distal gut
Specialist edge (generalist vertex pair)	GpVIII-Ornatilinea	1	Animal distal gut
Specialist edge (generalist vertex pair)	GpVIII-Parcubacteria	1	Animal distal gut
Specialist edge (generalist vertex pair)	GpVIII-Ralstonia	1	Animal distal gut
Specialist edge (generalist vertex pair)	GpVIII-Solirubrobacter	1	Animal distal gut
Specialist edge (generalist vertex pair)	GpVIII-Spartobacteria	1	Animal distal gut
Specialist edge (generalist vertex pair)	GpXIII-Acinetobacter	1	Animal distal gut
Specialist edge (generalist vertex pair)	GpXIII-Arenimonas	1	Animal distal gut
Specialist edge (generalist vertex pair)	GpXIII-Armatimonadetes_gp2	1	Animal distal gut
Specialist edge (generalist vertex pair)	GpXIII-Blastopirellula	1	Animal distal gut
Specialist edge (generalist vertex pair)	GpXIII-Flavihumibacter	1	Animal distal gut
Specialist edge (generalist vertex pair)	GpXIII-Glycomyces	1	Animal distal gut
Specialist edge (generalist vertex pair)	GpXIII-Gp2	1	Animal distal gut
Specialist edge (generalist vertex pair)	GpXIII-Gynuella	1	Animal distal gut
Specialist edge (generalist vertex pair)	GpXIII-Hydrocarboniphaga	1	Animal distal gut
Specialist edge (generalist vertex pair)	GpXIII-Lactobacillus	1	Animal distal gut
Specialist edge (generalist vertex pair)	GpXIII-Luteolibacter	1	Animal distal gut
Specialist edge (generalist vertex pair)	GpXIII-Microgenomates	1	Animal distal gut
Specialist edge (generalist vertex pair)	GpXIII-Nonomuraea	1	Animal distal gut
Specialist edge (generalist vertex pair)	GpXIII-Parcubacteria	1	Animal distal gut
Specialist edge (generalist vertex pair)	GpXIII-Profundibacterium	1	Animal distal gut
Specialist edge (generalist vertex pair)	GpXIII-Prolixibacter	1	Animal distal gut
Specialist edge (generalist vertex pair)	GpXIII-Sorangium	1	Animal distal gut
Specialist edge (generalist vertex pair)	GpXIII-Spartobacteria	1	Animal distal gut
Specialist edge (generalist vertex pair)	GpXIII-Steroidobacter	1	Animal distal gut
Specialist edge (generalist vertex pair)	GpXIII-Virgibacillus	1	Animal distal gut
Specialist edge (generalist vertex pair)	GpXIII-Zavarzinella	1	Animal distal gut
Specialist edge (generalist vertex pair)	Granulicella-Sphingobacterium	1	Animal distal gut
Specialist edge (generalist vertex pair)	Gynuella-Gp6	1	Animal distal gut
Specialist edge (generalist vertex pair)	Gynuella-Thermogutta	1	Animal distal gut
Specialist edge (generalist vertex pair)	Haliangium-Chlorobium	1	Animal distal gut
Specialist edge (generalist vertex pair)	Haliangium-Gp4	1	Animal distal gut
Specialist edge (generalist vertex pair)	Haliangium-Leptospira	1	Animal distal gut
Specialist edge (generalist vertex pair)	Haliangium-Persicobacter	1	Animal distal gut
Specialist edge (generalist vertex pair)	Haliangium-Sandaracinobacter	1	Animal distal gut
Specialist edge (generalist vertex pair)	Haliangium-Solirubrobacter	1	Animal distal gut
Specialist edge (generalist vertex pair)	Haliangium-Steroidobacter	1	Animal distal gut
Specialist edge (generalist vertex pair)	Heliorestis-Chlorobium	1	Animal distal gut
Specialist edge (generalist vertex pair)	Heliorestis-Chlorophyta	1	Animal distal gut
Specialist edge (generalist vertex pair)	Heliorestis-Ferruginibacter	1	Animal distal gut
Specialist edge (generalist vertex pair)	Heliorestis-Latescibacteria	1	Animal distal gut
Specialist edge (generalist vertex pair)	Heliorestis-Tangfeifania	1	Animal distal gut
Specialist edge (generalist vertex pair)	Heliorestis-Thermaerobacter	1	Animal distal gut
Specialist edge (generalist vertex pair)	Hungatella-Blastopirellula	1	Animal distal gut
Specialist edge (generalist vertex pair)	Hungatella-Gp2	1	Animal distal gut
Specialist edge (generalist vertex pair)	Hungatella-Steroidobacter	1	Animal distal gut
Specialist edge (generalist vertex pair)	Hydrocarboniphaga-Aminomonas	1	Animal distal gut
Specialist edge (generalist vertex pair)	Hydrocarboniphaga-Armatimonas/Armatimonadetes_gp1	1	Animal distal gut
Specialist edge (generalist vertex pair)	Hydrocarboniphaga-Bradymonas	1	Animal distal gut
Specialist edge (generalist vertex pair)	Hydrocarboniphaga-Chondromyces	1	Animal distal gut
Specialist edge (generalist vertex pair)	Hydrocarboniphaga-Gp10	1	Animal distal gut
Specialist edge (generalist vertex pair)	Hydrocarboniphaga-Microgenomates	1	Animal distal gut
Specialist edge (generalist vertex pair)	Hyphomonas-Armatimonas/Armatimonadetes_gp1	1	Animal distal gut
Specialist edge (generalist vertex pair)	Hyphomonas-Clostridium_III	1	Animal distal gut
Specialist edge (generalist vertex pair)	Hyphomonas-Clostridium_XlVa	1	Animal distal gut
Specialist edge (generalist vertex pair)	Hyphomonas-Gp10	1	Animal distal gut
Specialist edge (generalist vertex pair)	Hyphomonas-Gp2	1	Animal distal gut
Specialist edge (generalist vertex pair)	Hyphomonas-Steroidobacter	1	Animal distal gut
Specialist edge (generalist vertex pair)	Hyphomonas-Terasakiella	1	Animal distal gut
Specialist edge (generalist vertex pair)	Intestinimonas-Gp10	1	Animal distal gut
Specialist edge (generalist vertex pair)	Isosphaera-Armatimonadetes_gp2	1	Animal distal gut
Specialist edge (generalist vertex pair)	Isosphaera-Gp2	1	Animal distal gut
Specialist edge (generalist vertex pair)	Isosphaera-Microgenomates	1	Animal distal gut
Specialist edge (generalist vertex pair)	Isosphaera-Sphingobacterium	1	Animal distal gut
Specialist edge (generalist vertex pair)	Jahnella-Acetohalobium	1	Animal distal gut
Specialist edge (generalist vertex pair)	Jahnella-Aminomonas	1	Animal distal gut
Specialist edge (generalist vertex pair)	Jahnella-Cerasibacillus	1	Animal distal gut
Specialist edge (generalist vertex pair)	Jahnella-Desulfocarbo	1	Animal distal gut
Specialist edge (generalist vertex pair)	Jahnella-Desulfuromonas	1	Animal distal gut
Specialist edge (generalist vertex pair)	Jahnella-Microgenomates	1	Animal distal gut
Specialist edge (generalist vertex pair)	Jahnella-Persicobacter	1	Animal distal gut
Specialist edge (generalist vertex pair)	Jahnella-Ruminococcus	1	Animal distal gut
Specialist edge (generalist vertex pair)	Jahnella-Sorangium	1	Animal distal gut
Specialist edge (generalist vertex pair)	Jahnella-SR1	1	Animal distal gut
Specialist edge (generalist vertex pair)	Jeongeupia-Gp10	1	Animal distal gut
Specialist edge (generalist vertex pair)	Jeongeupia-Microgenomates	1	Animal distal gut
Specialist edge (generalist vertex pair)	Jeongeupia-Pseudovibrio	1	Animal distal gut
Specialist edge (generalist vertex pair)	Jeotgalicoccus-Cerasibacillus	1	Animal distal gut
Specialist edge (generalist vertex pair)	Kaistia-Gp2	1	Animal distal gut
Specialist edge (generalist vertex pair)	Kiloniella-Clostridium_sensu_stricto	1	Animal distal gut
Specialist edge (generalist vertex pair)	Kiloniella-Marinilabilia	1	Animal distal gut
Specialist edge (generalist vertex pair)	Kiloniella-Mycobacterium	1	Animal distal gut
Specialist edge (generalist vertex pair)	Kiloniella-Neochlamydia	1	Animal distal gut
Specialist edge (generalist vertex pair)	Kiloniella-Poribacteria	1	Animal distal gut
Specialist edge (generalist vertex pair)	Kiloniella-Thermodesulfovibrio	1	Animal distal gut
Specialist edge (generalist vertex pair)	Kiloniella-Thioflavicoccus	1	Animal distal gut
Specialist edge (generalist vertex pair)	Kiloniella-Woesearchaeota_Incertae_Sedis_AR16	1	Animal distal gut
Specialist edge (generalist vertex pair)	Kofleria-Clostridium_XlVa	1	Animal distal gut
Specialist edge (generalist vertex pair)	Kofleria-Gp10	1	Animal distal gut
Specialist edge (generalist vertex pair)	Kofleria-Leptospira	1	Animal distal gut
Specialist edge (generalist vertex pair)	Kofleria-Sandaracinobacter	1	Animal distal gut
Specialist edge (generalist vertex pair)	Kofleria-Sorangium	1	Animal distal gut
Specialist edge (generalist vertex pair)	Kofleria-Spartobacteria	1	Animal distal gut
Specialist edge (generalist vertex pair)	Kofleria-Sphingobacterium	1	Animal distal gut
Specialist edge (generalist vertex pair)	Kofleria-Thermodesulfovibrio	1	Animal distal gut
Specialist edge (generalist vertex pair)	Lactobacillus-Anaerorhabdus	1	Animal distal gut
Specialist edge (generalist vertex pair)	Lactobacillus-Clostridium_XlVa	1	Animal distal gut
Specialist edge (generalist vertex pair)	Lactobacillus-Gp2	1	Animal distal gut
Specialist edge (generalist vertex pair)	Lactobacillus-GpIIa	1	Animal distal gut
Specialist edge (generalist vertex pair)	Lactobacillus-Parcubacteria	1	Animal distal gut
Specialist edge (generalist vertex pair)	Lactobacillus-Porphyromonas	1	Animal distal gut
Specialist edge (generalist vertex pair)	Lactobacillus-Sorangium	1	Animal distal gut
Specialist edge (generalist vertex pair)	Lactobacillus-Thermodesulfovibrio	1	Animal distal gut
Specialist edge (generalist vertex pair)	Lactobacillus-Zavarzinella	1	Animal distal gut
Specialist edge (generalist vertex pair)	Latescibacteria-Armatimonadetes_gp2	1	Animal distal gut
Specialist edge (generalist vertex pair)	Latescibacteria-Clostridium_III	1	Animal distal gut
Specialist edge (generalist vertex pair)	Latescibacteria-Desulfitobacterium	1	Animal distal gut
Specialist edge (generalist vertex pair)	Latescibacteria-Legionella	1	Animal distal gut
Specialist edge (generalist vertex pair)	Latescibacteria-Rubinisphaera	1	Animal distal gut
Specialist edge (generalist vertex pair)	Legionella-Aestuariispira	1	Animal distal gut
Specialist edge (generalist vertex pair)	Legionella-Armatimonadetes_gp2	1	Animal distal gut
Specialist edge (generalist vertex pair)	Legionella-Chlorobium	1	Animal distal gut
Specialist edge (generalist vertex pair)	Legionella-Chlorophyta	1	Animal distal gut
Specialist edge (generalist vertex pair)	Legionella-Chondromyces	1	Animal distal gut
Specialist edge (generalist vertex pair)	Legionella-Clostridium_III	1	Animal distal gut
Specialist edge (generalist vertex pair)	Legionella-Clostridium_XlVa	1	Animal distal gut
Specialist edge (generalist vertex pair)	Legionella-Geopsychrobacter	1	Animal distal gut
Specialist edge (generalist vertex pair)	Legionella-Gp5	1	Animal distal gut
Specialist edge (generalist vertex pair)	Legionella-Isosphaera	1	Animal distal gut
Specialist edge (generalist vertex pair)	Legionella-Jeotgalicoccus	1	Animal distal gut
Specialist edge (generalist vertex pair)	Legionella-Limisphaera	1	Animal distal gut
Specialist edge (generalist vertex pair)	Legionella-Nonomuraea	1	Animal distal gut
Specialist edge (generalist vertex pair)	Legionella-Orenia	1	Animal distal gut
Specialist edge (generalist vertex pair)	Legionella-Ornatilinea	1	Animal distal gut
Specialist edge (generalist vertex pair)	Legionella-Papillibacter	1	Animal distal gut
Specialist edge (generalist vertex pair)	Legionella-Persicobacter	1	Animal distal gut
Specialist edge (generalist vertex pair)	Legionella-Rubinisphaera	1	Animal distal gut
Specialist edge (generalist vertex pair)	Legionella-Sandaracinus	1	Animal distal gut
Specialist edge (generalist vertex pair)	Legionella-Solirubrobacter	1	Animal distal gut
Specialist edge (generalist vertex pair)	Legionella-Spartobacteria	1	Animal distal gut
Specialist edge (generalist vertex pair)	Legionella-Sphingobium	1	Animal distal gut
Specialist edge (generalist vertex pair)	Legionella-Sphingomonas	1	Animal distal gut
Specialist edge (generalist vertex pair)	Legionella-Sporobacter	1	Animal distal gut
Specialist edge (generalist vertex pair)	Legionella-Sulfuricella	1	Animal distal gut
Specialist edge (generalist vertex pair)	Legionella-Tepidimicrobium	1	Animal distal gut
Specialist edge (generalist vertex pair)	Legionella-Woesearchaeota_Incertae_Sedis_AR18	1	Animal distal gut
Specialist edge (generalist vertex pair)	Leptospira-Bradymonas	1	Animal distal gut
Specialist edge (generalist vertex pair)	Leptospira-Clostridium_III	1	Animal distal gut
Specialist edge (generalist vertex pair)	Leptospira-Desulfatiglans	1	Animal distal gut
Specialist edge (generalist vertex pair)	Leptospira-Desulfovibrio	1	Animal distal gut
Specialist edge (generalist vertex pair)	Leptospira-Gp10	1	Animal distal gut
Specialist edge (generalist vertex pair)	Leptospira-Gp16	1	Animal distal gut
Specialist edge (generalist vertex pair)	Leptospira-Jeotgalicoccus	1	Animal distal gut
Specialist edge (generalist vertex pair)	Leptospira-Labilithrix	1	Animal distal gut
Specialist edge (generalist vertex pair)	Leptospira-Legionella	1	Animal distal gut
Specialist edge (generalist vertex pair)	Leptospira-Marinobacter	1	Animal distal gut
Specialist edge (generalist vertex pair)	Leptospira-Methylocapsa	1	Animal distal gut
Specialist edge (generalist vertex pair)	Leptospira-Ornatilinea	1	Animal distal gut
Specialist edge (generalist vertex pair)	Leptospira-Parcubacteria	1	Animal distal gut
Specialist edge (generalist vertex pair)	Leptospira-Prolixibacter	1	Animal distal gut
Specialist edge (generalist vertex pair)	Leptospira-Rummeliibacillus	1	Animal distal gut
Specialist edge (generalist vertex pair)	Leptospira-Salisediminibacterium	1	Animal distal gut
Specialist edge (generalist vertex pair)	Leptospira-Sphingomonas	1	Animal distal gut
Specialist edge (generalist vertex pair)	Leptospira-Thermosporothrix	1	Animal distal gut
Specialist edge (generalist vertex pair)	Leptospira-Vibrio	1	Animal distal gut
Specialist edge (generalist vertex pair)	Limisphaera-Microgenomates	1	Animal distal gut
Specialist edge (generalist vertex pair)	Limisphaera-Sphingobacterium	1	Animal distal gut
Specialist edge (generalist vertex pair)	Luteolibacter-Gp23	1	Animal distal gut
Specialist edge (generalist vertex pair)	Luteolibacter-Ruminococcus	1	Animal distal gut
Specialist edge (generalist vertex pair)	Marinobacter-Chlorobium	1	Animal distal gut
Specialist edge (generalist vertex pair)	Marinobacter-Latescibacteria	1	Animal distal gut
Specialist edge (generalist vertex pair)	Maritalea-Bacteroides	1	Animal distal gut
Specialist edge (generalist vertex pair)	Maritalea-Intestinimonas	1	Animal distal gut
Specialist edge (generalist vertex pair)	Maritalea-Nisaea	1	Animal distal gut
Specialist edge (generalist vertex pair)	Maritalea-Solirubrobacter	1	Animal distal gut
Specialist edge (generalist vertex pair)	Maritalea-Zavarzinella	1	Animal distal gut
Specialist edge (generalist vertex pair)	Meganema-Armatimonadetes_gp2	1	Animal distal gut
Specialist edge (generalist vertex pair)	Meganema-Nisaea	1	Animal distal gut
Specialist edge (generalist vertex pair)	Meganema-Sorangium	1	Animal distal gut
Specialist edge (generalist vertex pair)	Meganema-Sphingobacterium	1	Animal distal gut
Specialist edge (generalist vertex pair)	Methanobrevibacter-Armatimonadetes_gp4	1	Animal distal gut
Specialist edge (generalist vertex pair)	Methanobrevibacter-Gemmata	1	Animal distal gut
Specialist edge (generalist vertex pair)	Methanobrevibacter-Terasakiella	1	Animal distal gut
Specialist edge (generalist vertex pair)	Methanobrevibacter-Thalassotalea	1	Animal distal gut
Specialist edge (generalist vertex pair)	Methanobrevibacter-Woesearchaeota_Incertae_Sedis_AR16	1	Animal distal gut
Specialist edge (generalist vertex pair)	Methylobacter-Armatimonadetes_gp2	1	Animal distal gut
Specialist edge (generalist vertex pair)	Methylobacter-Bacteroides	1	Animal distal gut
Specialist edge (generalist vertex pair)	Methylobacter-Gp2	1	Animal distal gut
Specialist edge (generalist vertex pair)	Methylobacter-Intestinimonas	1	Animal distal gut
Specialist edge (generalist vertex pair)	Methylobacter-Sorangium	1	Animal distal gut
Specialist edge (generalist vertex pair)	Methylobacter-Thermomarinilinea	1	Animal distal gut
Specialist edge (generalist vertex pair)	Methylobacter-Zavarzinella	1	Animal distal gut
Specialist edge (generalist vertex pair)	Methylocella-Aminomonas	1	Animal distal gut
Specialist edge (generalist vertex pair)	Methylocella-Armatimonadetes_gp2	1	Animal distal gut
Specialist edge (generalist vertex pair)	Methylocella-Bacteroides	1	Animal distal gut
Specialist edge (generalist vertex pair)	Methylocella-Cerasibacillus	1	Animal distal gut
Specialist edge (generalist vertex pair)	Methylocella-Chlorobium	1	Animal distal gut
Specialist edge (generalist vertex pair)	Methylocella-Desulfobulbus	1	Animal distal gut
Specialist edge (generalist vertex pair)	Methylocella-Flavihumibacter	1	Animal distal gut
Specialist edge (generalist vertex pair)	Methylocella-Gp10	1	Animal distal gut
Specialist edge (generalist vertex pair)	Methylocella-Gp3	1	Animal distal gut
Specialist edge (generalist vertex pair)	Methylocella-Gp4	1	Animal distal gut
Specialist edge (generalist vertex pair)	Methylocella-GpXIII	1	Animal distal gut
Specialist edge (generalist vertex pair)	Methylocella-Intestinimonas	1	Animal distal gut
Specialist edge (generalist vertex pair)	Methylocella-Parasporobacterium	1	Animal distal gut
Specialist edge (generalist vertex pair)	Methylocella-Ruminococcus	1	Animal distal gut
Specialist edge (generalist vertex pair)	Methylocella-Solirubrobacter	1	Animal distal gut
Specialist edge (generalist vertex pair)	Methylocella-Sorangium	1	Animal distal gut
Specialist edge (generalist vertex pair)	Methylocella-Spartobacteria	1	Animal distal gut
Specialist edge (generalist vertex pair)	Methylocella-SR1	1	Animal distal gut
Specialist edge (generalist vertex pair)	Methylocella-Thermomarinilinea	1	Animal distal gut
Specialist edge (generalist vertex pair)	Methylocella-Zavarzinella	1	Animal distal gut
Specialist edge (generalist vertex pair)	Methylophaga-Cerasibacillus	1	Animal distal gut
Specialist edge (generalist vertex pair)	Methylophaga-Chlorobium	1	Animal distal gut
Specialist edge (generalist vertex pair)	Methylophaga-Leptospira	1	Animal distal gut
Specialist edge (generalist vertex pair)	Methylophaga-Parasporobacterium	1	Animal distal gut
Specialist edge (generalist vertex pair)	Methylophaga-Parcubacteria	1	Animal distal gut
Specialist edge (generalist vertex pair)	Methylophaga-Persicobacter	1	Animal distal gut
Specialist edge (generalist vertex pair)	Methylophaga-SR1	1	Animal distal gut
Specialist edge (generalist vertex pair)	Microgenomates-Anaerorhabdus	1	Animal distal gut
Specialist edge (generalist vertex pair)	Microgenomates-Arenimonas	1	Animal distal gut
Specialist edge (generalist vertex pair)	Microgenomates-Bradymonas	1	Animal distal gut
Specialist edge (generalist vertex pair)	Microgenomates-Clostridium_XlVa	1	Animal distal gut
Specialist edge (generalist vertex pair)	Microgenomates-Flavihumibacter	1	Animal distal gut
Specialist edge (generalist vertex pair)	Microgenomates-Glycomyces	1	Animal distal gut
Specialist edge (generalist vertex pair)	Microgenomates-Gp16	1	Animal distal gut
Specialist edge (generalist vertex pair)	Microgenomates-GpXIII	1	Animal distal gut
Specialist edge (generalist vertex pair)	Microgenomates-Gynuella	1	Animal distal gut
Specialist edge (generalist vertex pair)	Microgenomates-Hydrocarboniphaga	1	Animal distal gut
Specialist edge (generalist vertex pair)	Microgenomates-Intestinimonas	1	Animal distal gut
Specialist edge (generalist vertex pair)	Microgenomates-Kaistia	1	Animal distal gut
Specialist edge (generalist vertex pair)	Microgenomates-Methylocapsa	1	Animal distal gut
Specialist edge (generalist vertex pair)	Microgenomates-Microgenomates	1	Animal distal gut
Specialist edge (generalist vertex pair)	Microgenomates-Nisaea	1	Animal distal gut
Specialist edge (generalist vertex pair)	Microgenomates-Parasporobacterium	1	Animal distal gut
Specialist edge (generalist vertex pair)	Microgenomates-Phaeospirillum	1	Animal distal gut
Specialist edge (generalist vertex pair)	Microgenomates-Polycladomyces	1	Animal distal gut
Specialist edge (generalist vertex pair)	Microgenomates-Singulisphaera	1	Animal distal gut
Specialist edge (generalist vertex pair)	Microgenomates-Solirubrobacter	1	Animal distal gut
Specialist edge (generalist vertex pair)	Microgenomates-Sporobacter	1	Animal distal gut
Specialist edge (generalist vertex pair)	Microgenomates-Sulfuricella	1	Animal distal gut
Specialist edge (generalist vertex pair)	Microvirga-Leptospira	1	Animal distal gut
Specialist edge (generalist vertex pair)	Microvirga-Saccharofermentans	1	Animal distal gut
Specialist edge (generalist vertex pair)	Mucilaginibacter-Parcubacteria	1	Animal distal gut
Specialist edge (generalist vertex pair)	Mycobacterium-Desulfotomaculum	1	Animal distal gut
Specialist edge (generalist vertex pair)	Mycoplasma-Acinetobacter	1	Animal distal gut
Specialist edge (generalist vertex pair)	Mycoplasma-Blastopirellula	1	Animal distal gut
Specialist edge (generalist vertex pair)	Mycoplasma-Gp2	1	Animal distal gut
Specialist edge (generalist vertex pair)	Mycoplasma-Latescibacteria	1	Animal distal gut
Specialist edge (generalist vertex pair)	Mycoplasma-Microgenomates	1	Animal distal gut
Specialist edge (generalist vertex pair)	Mycoplasma-Nonomuraea	1	Animal distal gut
Specialist edge (generalist vertex pair)	Mycoplasma-Parcubacteria	1	Animal distal gut
Specialist edge (generalist vertex pair)	Mycoplasma-Saccharofermentans	1	Animal distal gut
Specialist edge (generalist vertex pair)	Mycoplasma-SR1	1	Animal distal gut
Specialist edge (generalist vertex pair)	Mycoplasma-Steroidobacter	1	Animal distal gut
Specialist edge (generalist vertex pair)	Neochlamydia-Gp3	1	Animal distal gut
Specialist edge (generalist vertex pair)	Neochlamydia-Zavarzinella	1	Animal distal gut
Specialist edge (generalist vertex pair)	Nisaea-Armatimonadetes_gp4	1	Animal distal gut
Specialist edge (generalist vertex pair)	Nisaea-Desulfacinum	1	Animal distal gut
Specialist edge (generalist vertex pair)	Nisaea-Luteolibacter	1	Animal distal gut
Specialist edge (generalist vertex pair)	Nisaea-Pararhodospirillum	1	Animal distal gut
Specialist edge (generalist vertex pair)	Nitrosococcus-Bacteroides	1	Animal distal gut
Specialist edge (generalist vertex pair)	Nitrosococcus-Blastopirellula	1	Animal distal gut
Specialist edge (generalist vertex pair)	Nitrosococcus-Gp10	1	Animal distal gut
Specialist edge (generalist vertex pair)	Nitrosococcus-Gp4	1	Animal distal gut
Specialist edge (generalist vertex pair)	Nitrosococcus-Methanobrevibacter	1	Animal distal gut
Specialist edge (generalist vertex pair)	Nitrosococcus-Ralstonia	1	Animal distal gut
Specialist edge (generalist vertex pair)	Nitrosococcus-Solirubrobacter	1	Animal distal gut
Specialist edge (generalist vertex pair)	Oceanibaculum-Sorangium	1	Animal distal gut
Specialist edge (generalist vertex pair)	Omnitrophica-Arenimonas	1	Animal distal gut
Specialist edge (generalist vertex pair)	Omnitrophica-Armatimonadetes_gp2	1	Animal distal gut
Specialist edge (generalist vertex pair)	Omnitrophica-Blastopirellula	1	Animal distal gut
Specialist edge (generalist vertex pair)	Omnitrophica-Gp3	1	Animal distal gut
Specialist edge (generalist vertex pair)	Omnitrophica-Kiloniella	1	Animal distal gut
Specialist edge (generalist vertex pair)	Omnitrophica-Vulgatibacter	1	Animal distal gut
Specialist edge (generalist vertex pair)	Orenia-Arenimonas	1	Animal distal gut
Specialist edge (generalist vertex pair)	Orenia-Armatimonadetes_gp2	1	Animal distal gut
Specialist edge (generalist vertex pair)	Orenia-Bacteroides	1	Animal distal gut
Specialist edge (generalist vertex pair)	Orenia-Intestinimonas	1	Animal distal gut
Specialist edge (generalist vertex pair)	Orenia-Profundibacterium	1	Animal distal gut
Specialist edge (generalist vertex pair)	Orenia-Rummeliibacillus	1	Animal distal gut
Specialist edge (generalist vertex pair)	Orenia-Subdivision3	1	Animal distal gut
Specialist edge (generalist vertex pair)	Orenia-Thermomarinilinea	1	Animal distal gut
Specialist edge (generalist vertex pair)	Orenia-Zavarzinella	1	Animal distal gut
Specialist edge (generalist vertex pair)	Ornatilinea-Adlercreutzia	1	Animal distal gut
Specialist edge (generalist vertex pair)	Ornatilinea-Akkermansia	1	Animal distal gut
Specialist edge (generalist vertex pair)	Ornatilinea-Aminomonas	1	Animal distal gut
Specialist edge (generalist vertex pair)	Ornatilinea-Anaerostipes	1	Animal distal gut
Specialist edge (generalist vertex pair)	Ornatilinea-Armatimonadetes_gp4	1	Animal distal gut
Specialist edge (generalist vertex pair)	Ornatilinea-Bradyrhizobium	1	Animal distal gut
Specialist edge (generalist vertex pair)	Ornatilinea-Cellulosilyticum	1	Animal distal gut
Specialist edge (generalist vertex pair)	Ornatilinea-Desulfocarbo	1	Animal distal gut
Specialist edge (generalist vertex pair)	Ornatilinea-Desulfovibrio	1	Animal distal gut
Specialist edge (generalist vertex pair)	Ornatilinea-Gp22	1	Animal distal gut
Specialist edge (generalist vertex pair)	Ornatilinea-Gp6	1	Animal distal gut
Specialist edge (generalist vertex pair)	Ornatilinea-Hyphomonas	1	Animal distal gut
Specialist edge (generalist vertex pair)	Ornatilinea-Isosphaera	1	Animal distal gut
Specialist edge (generalist vertex pair)	Ornatilinea-Labilithrix	1	Animal distal gut
Specialist edge (generalist vertex pair)	Ornatilinea-Legionella	1	Animal distal gut
Specialist edge (generalist vertex pair)	Ornatilinea-Mycoplasma	1	Animal distal gut
Specialist edge (generalist vertex pair)	Ornatilinea-Nonomuraea	1	Animal distal gut
Specialist edge (generalist vertex pair)	Ornatilinea-Polycladomyces	1	Animal distal gut
Specialist edge (generalist vertex pair)	Ornatilinea-Ruminococcus	1	Animal distal gut
Specialist edge (generalist vertex pair)	Ornatilinea-Sphingobacterium	1	Animal distal gut
Specialist edge (generalist vertex pair)	Ornatilinea-Thermodesulfovibrio	1	Animal distal gut
Specialist edge (generalist vertex pair)	Ornatilinea-Vampirovibrio	1	Animal distal gut
Specialist edge (generalist vertex pair)	Oscillibacter-Adlercreutzia	1	Animal distal gut
Specialist edge (generalist vertex pair)	Oscillibacter-Anaerostipes	1	Animal distal gut
Specialist edge (generalist vertex pair)	Oscillibacter-Bradyrhizobium	1	Animal distal gut
Specialist edge (generalist vertex pair)	Oscillibacter-Desulfovibrio	1	Animal distal gut
Specialist edge (generalist vertex pair)	Oscillibacter-GpXIII	1	Animal distal gut
Specialist edge (generalist vertex pair)	Oscillibacter-Orenia	1	Animal distal gut
Specialist edge (generalist vertex pair)	Oscillibacter-Porphyromonas	1	Animal distal gut
Specialist edge (generalist vertex pair)	Oscillibacter-Terasakiella	1	Animal distal gut
Specialist edge (generalist vertex pair)	Parasporobacterium-Arenimonas	1	Animal distal gut
Specialist edge (generalist vertex pair)	Parasporobacterium-Armatimonadetes_gp2	1	Animal distal gut
Specialist edge (generalist vertex pair)	Parasporobacterium-Armatimonas/Armatimonadetes_gp1	1	Animal distal gut
Specialist edge (generalist vertex pair)	Parasporobacterium-Azospirillum	1	Animal distal gut
Specialist edge (generalist vertex pair)	Parasporobacterium-Blastopirellula	1	Animal distal gut
Specialist edge (generalist vertex pair)	Parasporobacterium-Bradymonas	1	Animal distal gut
Specialist edge (generalist vertex pair)	Parasporobacterium-Clostridium_III	1	Animal distal gut
Specialist edge (generalist vertex pair)	Parasporobacterium-Flavihumibacter	1	Animal distal gut
Specialist edge (generalist vertex pair)	Parasporobacterium-Gp10	1	Animal distal gut
Specialist edge (generalist vertex pair)	Parasporobacterium-Gp17	1	Animal distal gut
Specialist edge (generalist vertex pair)	Parasporobacterium-Gp6	1	Animal distal gut
Specialist edge (generalist vertex pair)	Parasporobacterium-Gynuella	1	Animal distal gut
Specialist edge (generalist vertex pair)	Parasporobacterium-Legionella	1	Animal distal gut
Specialist edge (generalist vertex pair)	Parasporobacterium-Luteolibacter	1	Animal distal gut
Specialist edge (generalist vertex pair)	Parasporobacterium-Methylobacter	1	Animal distal gut
Specialist edge (generalist vertex pair)	Parasporobacterium-Nonomuraea	1	Animal distal gut
Specialist edge (generalist vertex pair)	Parasporobacterium-Oceanibaculum	1	Animal distal gut
Specialist edge (generalist vertex pair)	Parasporobacterium-Parcubacteria	1	Animal distal gut
Specialist edge (generalist vertex pair)	Parasporobacterium-Profundibacterium	1	Animal distal gut
Specialist edge (generalist vertex pair)	Parasporobacterium-Prolixibacter	1	Animal distal gut
Specialist edge (generalist vertex pair)	Parasporobacterium-Sorangium	1	Animal distal gut
Specialist edge (generalist vertex pair)	Parasporobacterium-Steroidobacter	1	Animal distal gut
Specialist edge (generalist vertex pair)	Parasporobacterium-Tepidimicrobium	1	Animal distal gut
Specialist edge (generalist vertex pair)	Parasporobacterium-Thalassotalea	1	Animal distal gut
Specialist edge (generalist vertex pair)	Parasporobacterium-Virgibacillus	1	Animal distal gut
Specialist edge (generalist vertex pair)	Parasporobacterium-Vulgatibacter	1	Animal distal gut
Specialist edge (generalist vertex pair)	Parasporobacterium-Woesearchaeota_Incertae_Sedis_AR16	1	Animal distal gut
Specialist edge (generalist vertex pair)	Parcubacteria-Arenimonas	1	Animal distal gut
Specialist edge (generalist vertex pair)	Parcubacteria-Azospirillum	1	Animal distal gut
Specialist edge (generalist vertex pair)	Parcubacteria-Chlorobium	1	Animal distal gut
Specialist edge (generalist vertex pair)	Parcubacteria-Haliangium	1	Animal distal gut
Specialist edge (generalist vertex pair)	Parcubacteria-Latescibacteria	1	Animal distal gut
Specialist edge (generalist vertex pair)	Parcubacteria-Methylobacter	1	Animal distal gut
Specialist edge (generalist vertex pair)	Parcubacteria-Orenia	1	Animal distal gut
Specialist edge (generalist vertex pair)	Parcubacteria-Parasporobacterium	1	Animal distal gut
Specialist edge (generalist vertex pair)	Parcubacteria-Sorangium	1	Animal distal gut
Specialist edge (generalist vertex pair)	Parcubacteria-Steroidobacter	1	Animal distal gut
Specialist edge (generalist vertex pair)	Parcubacteria-Subdivision3	1	Animal distal gut
Specialist edge (generalist vertex pair)	Parcubacteria-Terasakiella	1	Animal distal gut
Specialist edge (generalist vertex pair)	Parcubacteria-Thioflavicoccus	1	Animal distal gut
Specialist edge (generalist vertex pair)	Persicobacter-Acidothermus	1	Animal distal gut
Specialist edge (generalist vertex pair)	Persicobacter-Actinoplanes	1	Animal distal gut
Specialist edge (generalist vertex pair)	Persicobacter-Anaerostipes	1	Animal distal gut
Specialist edge (generalist vertex pair)	Persicobacter-Armatimonadetes_gp2	1	Animal distal gut
Specialist edge (generalist vertex pair)	Persicobacter-Armatimonas/Armatimonadetes_gp1	1	Animal distal gut
Specialist edge (generalist vertex pair)	Persicobacter-Azospirillum	1	Animal distal gut
Specialist edge (generalist vertex pair)	Persicobacter-Bradymonas	1	Animal distal gut
Specialist edge (generalist vertex pair)	Persicobacter-Cerasibacillus	1	Animal distal gut
Specialist edge (generalist vertex pair)	Persicobacter-Chondromyces	1	Animal distal gut
Specialist edge (generalist vertex pair)	Persicobacter-Chryseobacterium	1	Animal distal gut
Specialist edge (generalist vertex pair)	Persicobacter-Clostridium_sensu_stricto	1	Animal distal gut
Specialist edge (generalist vertex pair)	Persicobacter-Desulfocarbo	1	Animal distal gut
Specialist edge (generalist vertex pair)	Persicobacter-Flavihumibacter	1	Animal distal gut
Specialist edge (generalist vertex pair)	Persicobacter-Gemmata	1	Animal distal gut
Specialist edge (generalist vertex pair)	Persicobacter-Gemmatimonas	1	Animal distal gut
Specialist edge (generalist vertex pair)	Persicobacter-Gp16	1	Animal distal gut
Specialist edge (generalist vertex pair)	Persicobacter-Gp17	1	Animal distal gut
Specialist edge (generalist vertex pair)	Persicobacter-Gp2	1	Animal distal gut
Specialist edge (generalist vertex pair)	Persicobacter-Gp22	1	Animal distal gut
Specialist edge (generalist vertex pair)	Persicobacter-Gp26	1	Animal distal gut
Specialist edge (generalist vertex pair)	Persicobacter-Gp6	1	Animal distal gut
Specialist edge (generalist vertex pair)	Persicobacter-Methylobacter	1	Animal distal gut
Specialist edge (generalist vertex pair)	Persicobacter-Methylocella	1	Animal distal gut
Specialist edge (generalist vertex pair)	Persicobacter-Mycoplasma	1	Animal distal gut
Specialist edge (generalist vertex pair)	Persicobacter-Oceanibaculum	1	Animal distal gut
Specialist edge (generalist vertex pair)	Persicobacter-Parasporobacterium	1	Animal distal gut
Specialist edge (generalist vertex pair)	Persicobacter-Persicobacter	1	Animal distal gut
Specialist edge (generalist vertex pair)	Persicobacter-Ruminococcus	1	Animal distal gut
Specialist edge (generalist vertex pair)	Persicobacter-Singulisphaera	1	Animal distal gut
Specialist edge (generalist vertex pair)	Persicobacter-Sorangium	1	Animal distal gut
Specialist edge (generalist vertex pair)	Persicobacter-Spartobacteria	1	Animal distal gut
Specialist edge (generalist vertex pair)	Persicobacter-Spiroplasma	1	Animal distal gut
Specialist edge (generalist vertex pair)	Persicobacter-SR1	1	Animal distal gut
Specialist edge (generalist vertex pair)	Persicobacter-Subdivision3	1	Animal distal gut
Specialist edge (generalist vertex pair)	Persicobacter-Subdivision5	1	Animal distal gut
Specialist edge (generalist vertex pair)	Persicobacter-Sulfuricella	1	Animal distal gut
Specialist edge (generalist vertex pair)	Persicobacter-Tepidimicrobium	1	Animal distal gut
Specialist edge (generalist vertex pair)	Persicobacter-Thalassotalea	1	Animal distal gut
Specialist edge (generalist vertex pair)	Persicobacter-Treponema	1	Animal distal gut
Specialist edge (generalist vertex pair)	Persicobacter-Vulgatibacter	1	Animal distal gut
Specialist edge (generalist vertex pair)	Persicobacter-Woesearchaeota_Incertae_Sedis_AR16	1	Animal distal gut
Specialist edge (generalist vertex pair)	Phaeospirillum-Anaerorhabdus	1	Animal distal gut
Specialist edge (generalist vertex pair)	Phaeospirillum-Parcubacteria	1	Animal distal gut
Specialist edge (generalist vertex pair)	Planctopirus-Aminomonas	1	Animal distal gut
Specialist edge (generalist vertex pair)	Planctopirus-Anaerostipes	1	Animal distal gut
Specialist edge (generalist vertex pair)	Planctopirus-Cellulosilyticum	1	Animal distal gut
Specialist edge (generalist vertex pair)	Planctopirus-Desulfobulbus	1	Animal distal gut
Specialist edge (generalist vertex pair)	Planctopirus-GpXIII	1	Animal distal gut
Specialist edge (generalist vertex pair)	Planctopirus-Methylobacter	1	Animal distal gut
Specialist edge (generalist vertex pair)	Planctopirus-Methylocella	1	Animal distal gut
Specialist edge (generalist vertex pair)	Planctopirus-Microgenomates	1	Animal distal gut
Specialist edge (generalist vertex pair)	Planctopirus-Omnitrophica	1	Animal distal gut
Specialist edge (generalist vertex pair)	Planctopirus-Parasporobacterium	1	Animal distal gut
Specialist edge (generalist vertex pair)	Planctopirus-Parcubacteria	1	Animal distal gut
Specialist edge (generalist vertex pair)	Planctopirus-Persicobacter	1	Animal distal gut
Specialist edge (generalist vertex pair)	Planctopirus-Polycladomyces	1	Animal distal gut
Specialist edge (generalist vertex pair)	Planctopirus-Ruminococcus	1	Animal distal gut
Specialist edge (generalist vertex pair)	Planctopirus-Steroidobacter	1	Animal distal gut
Specialist edge (generalist vertex pair)	Planctopirus-Thalassotalea	1	Animal distal gut
Specialist edge (generalist vertex pair)	Planctopirus-Zavarzinella	1	Animal distal gut
Specialist edge (generalist vertex pair)	Polycladomyces-Gp2	1	Animal distal gut
Specialist edge (generalist vertex pair)	Polycladomyces-Microgenomates	1	Animal distal gut
Specialist edge (generalist vertex pair)	Polycladomyces-Nonomuraea	1	Animal distal gut
Specialist edge (generalist vertex pair)	Polycladomyces-Steroidobacter	1	Animal distal gut
Specialist edge (generalist vertex pair)	Polycladomyces-Thermodesulfovibrio	1	Animal distal gut
Specialist edge (generalist vertex pair)	Poribacteria-Gp3	1	Animal distal gut
Specialist edge (generalist vertex pair)	Porphyromonas-Arenimonas	1	Animal distal gut
Specialist edge (generalist vertex pair)	Porphyromonas-Profundibacterium	1	Animal distal gut
Specialist edge (generalist vertex pair)	Prevotella-Cerasibacillus	1	Animal distal gut
Specialist edge (generalist vertex pair)	Prevotella-Leptospira	1	Animal distal gut
Specialist edge (generalist vertex pair)	Prevotella-Persicobacter	1	Animal distal gut
Specialist edge (generalist vertex pair)	Profundibacterium-Parcubacteria	1	Animal distal gut
Specialist edge (generalist vertex pair)	Profundibacterium-Thermodesulfovibrio	1	Animal distal gut
Specialist edge (generalist vertex pair)	Prolixibacter-Anaerostipes	1	Animal distal gut
Specialist edge (generalist vertex pair)	Pseudobacteroides-Sphingobacterium	1	Animal distal gut
Specialist edge (generalist vertex pair)	Pseudovibrio-Steroidobacter	1	Animal distal gut
Specialist edge (generalist vertex pair)	Pseudoxanthobacter-Parcubacteria	1	Animal distal gut
Specialist edge (generalist vertex pair)	Ralstonia-Akkermansia	1	Animal distal gut
Specialist edge (generalist vertex pair)	Ralstonia-Armatimonadetes_gp4	1	Animal distal gut
Specialist edge (generalist vertex pair)	Ralstonia-Blastopirellula	1	Animal distal gut
Specialist edge (generalist vertex pair)	Ralstonia-Desulforegula	1	Animal distal gut
Specialist edge (generalist vertex pair)	Ralstonia-Desulfovibrio	1	Animal distal gut
Specialist edge (generalist vertex pair)	Ralstonia-Elusimicrobium	1	Animal distal gut
Specialist edge (generalist vertex pair)	Ralstonia-Gp1	1	Animal distal gut
Specialist edge (generalist vertex pair)	Ralstonia-Gp22	1	Animal distal gut
Specialist edge (generalist vertex pair)	Ralstonia-Gp6	1	Animal distal gut
Specialist edge (generalist vertex pair)	Ralstonia-Labilithrix	1	Animal distal gut
Specialist edge (generalist vertex pair)	Ralstonia-Legionella	1	Animal distal gut
Specialist edge (generalist vertex pair)	Ralstonia-Limisphaera	1	Animal distal gut
Specialist edge (generalist vertex pair)	Ralstonia-Maritalea	1	Animal distal gut
Specialist edge (generalist vertex pair)	Ralstonia-Methylocella	1	Animal distal gut
Specialist edge (generalist vertex pair)	Ralstonia-Orenia	1	Animal distal gut
Specialist edge (generalist vertex pair)	Ralstonia-Sphingomonas	1	Animal distal gut
Specialist edge (generalist vertex pair)	Ralstonia-SR1	1	Animal distal gut
Specialist edge (generalist vertex pair)	Ralstonia-Vampirovibrio	1	Animal distal gut
Specialist edge (generalist vertex pair)	Ruminococcus-Nonomuraea	1	Animal distal gut
Specialist edge (generalist vertex pair)	Saccharibacteria-Parcubacteria	1	Animal distal gut
Specialist edge (generalist vertex pair)	Saccharibacteria-Sphingobacterium	1	Animal distal gut
Specialist edge (generalist vertex pair)	Saccharofermentans-Bradymonas	1	Animal distal gut
Specialist edge (generalist vertex pair)	Saccharofermentans-Gemmata	1	Animal distal gut
Specialist edge (generalist vertex pair)	Saccharofermentans-Gp10	1	Animal distal gut
Specialist edge (generalist vertex pair)	Saccharofermentans-Gp16	1	Animal distal gut
Specialist edge (generalist vertex pair)	Saccharofermentans-Haliangium	1	Animal distal gut
Specialist edge (generalist vertex pair)	Saccharofermentans-Orenia	1	Animal distal gut
Specialist edge (generalist vertex pair)	Saccharofermentans-Ornatilinea	1	Animal distal gut
Specialist edge (generalist vertex pair)	Saccharofermentans-Subdivision3	1	Animal distal gut
Specialist edge (generalist vertex pair)	Saccharofermentans-Thioflavicoccus	1	Animal distal gut
Specialist edge (generalist vertex pair)	Sandaracinobacter-Anaerostipes	1	Animal distal gut
Specialist edge (generalist vertex pair)	Sandaracinobacter-Armatimonas/Armatimonadetes_gp1	1	Animal distal gut
Specialist edge (generalist vertex pair)	Sandaracinobacter-Azospirillum	1	Animal distal gut
Specialist edge (generalist vertex pair)	Sandaracinobacter-Bradymonas	1	Animal distal gut
Specialist edge (generalist vertex pair)	Sandaracinobacter-Cerasibacillus	1	Animal distal gut
Specialist edge (generalist vertex pair)	Sandaracinobacter-Clostridium_sensu_stricto	1	Animal distal gut
Specialist edge (generalist vertex pair)	Sandaracinobacter-Desulfacinum	1	Animal distal gut
Specialist edge (generalist vertex pair)	Sandaracinobacter-Desulfocarbo	1	Animal distal gut
Specialist edge (generalist vertex pair)	Sandaracinobacter-Desulfovibrio	1	Animal distal gut
Specialist edge (generalist vertex pair)	Sandaracinobacter-Flavihumibacter	1	Animal distal gut
Specialist edge (generalist vertex pair)	Sandaracinobacter-Gemmatimonas	1	Animal distal gut
Specialist edge (generalist vertex pair)	Sandaracinobacter-Gp10	1	Animal distal gut
Specialist edge (generalist vertex pair)	Sandaracinobacter-Gp16	1	Animal distal gut
Specialist edge (generalist vertex pair)	Sandaracinobacter-Gp26	1	Animal distal gut
Specialist edge (generalist vertex pair)	Sandaracinobacter-Gp6	1	Animal distal gut
Specialist edge (generalist vertex pair)	Sandaracinobacter-Lactobacillus	1	Animal distal gut
Specialist edge (generalist vertex pair)	Sandaracinobacter-Legionella	1	Animal distal gut
Specialist edge (generalist vertex pair)	Sandaracinobacter-Methylobacter	1	Animal distal gut
Specialist edge (generalist vertex pair)	Sandaracinobacter-Methylocapsa	1	Animal distal gut
Specialist edge (generalist vertex pair)	Sandaracinobacter-Methylocella	1	Animal distal gut
Specialist edge (generalist vertex pair)	Sandaracinobacter-Methylophaga	1	Animal distal gut
Specialist edge (generalist vertex pair)	Sandaracinobacter-Oceanibaculum	1	Animal distal gut
Specialist edge (generalist vertex pair)	Sandaracinobacter-Prolixibacter	1	Animal distal gut
Specialist edge (generalist vertex pair)	Sandaracinobacter-Rummeliibacillus	1	Animal distal gut
Specialist edge (generalist vertex pair)	Sandaracinobacter-Singulisphaera	1	Animal distal gut
Specialist edge (generalist vertex pair)	Sandaracinobacter-Subdivision5	1	Animal distal gut
Specialist edge (generalist vertex pair)	Sandaracinobacter-Terasakiella	1	Animal distal gut
Specialist edge (generalist vertex pair)	Sandaracinobacter-Thermosporothrix	1	Animal distal gut
Specialist edge (generalist vertex pair)	Sandaracinobacter-Virgibacillus	1	Animal distal gut
Specialist edge (generalist vertex pair)	Sandaracinus-Hyphomonas	1	Animal distal gut
Specialist edge (generalist vertex pair)	Sandaracinus-Parcubacteria	1	Animal distal gut
Specialist edge (generalist vertex pair)	Simkania-Chlorobium	1	Animal distal gut
Specialist edge (generalist vertex pair)	Simkania-Clostridium_XlVa	1	Animal distal gut
Specialist edge (generalist vertex pair)	Simkania-Hydrocarboniphaga	1	Animal distal gut
Specialist edge (generalist vertex pair)	Simkania-Leptospira	1	Animal distal gut
Specialist edge (generalist vertex pair)	Simkania-Ornatilinea	1	Animal distal gut
Specialist edge (generalist vertex pair)	Simkania-Ralstonia	1	Animal distal gut
Specialist edge (generalist vertex pair)	Simkania-Sandaracinobacter	1	Animal distal gut
Specialist edge (generalist vertex pair)	Simkania-Sorangium	1	Animal distal gut
Specialist edge (generalist vertex pair)	Simkania-Sphingobacterium	1	Animal distal gut
Specialist edge (generalist vertex pair)	Singulisphaera-Aggregicoccus	1	Animal distal gut
Specialist edge (generalist vertex pair)	Singulisphaera-Anaerostipes	1	Animal distal gut
Specialist edge (generalist vertex pair)	Singulisphaera-Gp16	1	Animal distal gut
Specialist edge (generalist vertex pair)	Singulisphaera-GpXIII	1	Animal distal gut
Specialist edge (generalist vertex pair)	Singulisphaera-Halobacteriovorax	1	Animal distal gut
Specialist edge (generalist vertex pair)	Singulisphaera-Orenia	1	Animal distal gut
Specialist edge (generalist vertex pair)	Singulisphaera-Parasporobacterium	1	Animal distal gut
Specialist edge (generalist vertex pair)	Singulisphaera-Sorangium	1	Animal distal gut
Specialist edge (generalist vertex pair)	Singulisphaera-Terasakiella	1	Animal distal gut
Specialist edge (generalist vertex pair)	Siphonobacter-Bradyrhizobium	1	Animal distal gut
Specialist edge (generalist vertex pair)	Siphonobacter-Clostridium_XlVa	1	Animal distal gut
Specialist edge (generalist vertex pair)	Siphonobacter-Intestinimonas	1	Animal distal gut
Specialist edge (generalist vertex pair)	Siphonobacter-Jeongeupia	1	Animal distal gut
Specialist edge (generalist vertex pair)	Siphonobacter-Nisaea	1	Animal distal gut
Specialist edge (generalist vertex pair)	Siphonobacter-Solirubrobacter	1	Animal distal gut
Specialist edge (generalist vertex pair)	Siphonobacter-Thermodesulfovibrio	1	Animal distal gut
Specialist edge (generalist vertex pair)	Solirubrobacter-Aggregicoccus	1	Animal distal gut
Specialist edge (generalist vertex pair)	Solirubrobacter-Anaerorhabdus	1	Animal distal gut
Specialist edge (generalist vertex pair)	Solirubrobacter-Anaerostipes	1	Animal distal gut
Specialist edge (generalist vertex pair)	Solirubrobacter-Arenimonas	1	Animal distal gut
Specialist edge (generalist vertex pair)	Solirubrobacter-Armatimonas/Armatimonadetes_gp1	1	Animal distal gut
Specialist edge (generalist vertex pair)	Solirubrobacter-Bacteroides	1	Animal distal gut
Specialist edge (generalist vertex pair)	Solirubrobacter-Blastopirellula	1	Animal distal gut
Specialist edge (generalist vertex pair)	Solirubrobacter-Candidatus_Iainarchaeum	1	Animal distal gut
Specialist edge (generalist vertex pair)	Solirubrobacter-Chlorobium	1	Animal distal gut
Specialist edge (generalist vertex pair)	Solirubrobacter-Clostridium_sensu_stricto	1	Animal distal gut
Specialist edge (generalist vertex pair)	Solirubrobacter-Clostridium_XlVa	1	Animal distal gut
Specialist edge (generalist vertex pair)	Solirubrobacter-Desulfovibrio	1	Animal distal gut
Specialist edge (generalist vertex pair)	Solirubrobacter-Flavihumibacter	1	Animal distal gut
Specialist edge (generalist vertex pair)	Solirubrobacter-Gemmata	1	Animal distal gut
Specialist edge (generalist vertex pair)	Solirubrobacter-Gp16	1	Animal distal gut
Specialist edge (generalist vertex pair)	Solirubrobacter-Gp2	1	Animal distal gut
Specialist edge (generalist vertex pair)	Solirubrobacter-Gp22	1	Animal distal gut
Specialist edge (generalist vertex pair)	Solirubrobacter-Gp3	1	Animal distal gut
Specialist edge (generalist vertex pair)	Solirubrobacter-Gp6	1	Animal distal gut
Specialist edge (generalist vertex pair)	Solirubrobacter-Hydrocarboniphaga	1	Animal distal gut
Specialist edge (generalist vertex pair)	Solirubrobacter-Luteolibacter	1	Animal distal gut
Specialist edge (generalist vertex pair)	Solirubrobacter-Maritalea	1	Animal distal gut
Specialist edge (generalist vertex pair)	Solirubrobacter-Methylobacter	1	Animal distal gut
Specialist edge (generalist vertex pair)	Solirubrobacter-Orenia	1	Animal distal gut
Specialist edge (generalist vertex pair)	Solirubrobacter-Ornatilinea	1	Animal distal gut
Specialist edge (generalist vertex pair)	Solirubrobacter-Oscillibacter	1	Animal distal gut
Specialist edge (generalist vertex pair)	Solirubrobacter-Parcubacteria	1	Animal distal gut
Specialist edge (generalist vertex pair)	Solirubrobacter-Persicobacter	1	Animal distal gut
Specialist edge (generalist vertex pair)	Solirubrobacter-Planctopirus	1	Animal distal gut
Specialist edge (generalist vertex pair)	Solirubrobacter-Polycladomyces	1	Animal distal gut
Specialist edge (generalist vertex pair)	Solirubrobacter-Profundibacterium	1	Animal distal gut
Specialist edge (generalist vertex pair)	Solirubrobacter-Saccharofermentans	1	Animal distal gut
Specialist edge (generalist vertex pair)	Solirubrobacter-Sandaracinobacter	1	Animal distal gut
Specialist edge (generalist vertex pair)	Solirubrobacter-Singulisphaera	1	Animal distal gut
Specialist edge (generalist vertex pair)	Solirubrobacter-Siphonobacter	1	Animal distal gut
Specialist edge (generalist vertex pair)	Solirubrobacter-Sorangium	1	Animal distal gut
Specialist edge (generalist vertex pair)	Solirubrobacter-Spartobacteria	1	Animal distal gut
Specialist edge (generalist vertex pair)	Solirubrobacter-Tepidimicrobium	1	Animal distal gut
Specialist edge (generalist vertex pair)	Solirubrobacter-Thermaerobacter	1	Animal distal gut
Specialist edge (generalist vertex pair)	Solirubrobacter-Zavarzinella	1	Animal distal gut
Specialist edge (generalist vertex pair)	Sorangium-Anaerostipes	1	Animal distal gut
Specialist edge (generalist vertex pair)	Sorangium-Clostridium_III	1	Animal distal gut
Specialist edge (generalist vertex pair)	Sorangium-Gp10	1	Animal distal gut
Specialist edge (generalist vertex pair)	Sorangium-Methylocapsa	1	Animal distal gut
Specialist edge (generalist vertex pair)	Sorangium-Ruminococcus	1	Animal distal gut
Specialist edge (generalist vertex pair)	Spartobacteria-Aggregicoccus	1	Animal distal gut
Specialist edge (generalist vertex pair)	Spartobacteria-Aminomonas	1	Animal distal gut
Specialist edge (generalist vertex pair)	Spartobacteria-Bacteroides	1	Animal distal gut
Specialist edge (generalist vertex pair)	Spartobacteria-Blastopirellula	1	Animal distal gut
Specialist edge (generalist vertex pair)	Spartobacteria-Bradyrhizobium	1	Animal distal gut
Specialist edge (generalist vertex pair)	Spartobacteria-Cellulosilyticum	1	Animal distal gut
Specialist edge (generalist vertex pair)	Spartobacteria-Cerasibacillus	1	Animal distal gut
Specialist edge (generalist vertex pair)	Spartobacteria-Chlorophyta	1	Animal distal gut
Specialist edge (generalist vertex pair)	Spartobacteria-Chondromyces	1	Animal distal gut
Specialist edge (generalist vertex pair)	Spartobacteria-Clostridium_sensu_stricto	1	Animal distal gut
Specialist edge (generalist vertex pair)	Spartobacteria-Ferruginibacter	1	Animal distal gut
Specialist edge (generalist vertex pair)	Spartobacteria-Gp23	1	Animal distal gut
Specialist edge (generalist vertex pair)	Spartobacteria-Gp3	1	Animal distal gut
Specialist edge (generalist vertex pair)	Spartobacteria-Gp4	1	Animal distal gut
Specialist edge (generalist vertex pair)	Spartobacteria-Intestinimonas	1	Animal distal gut
Specialist edge (generalist vertex pair)	Spartobacteria-Nisaea	1	Animal distal gut
Specialist edge (generalist vertex pair)	Spartobacteria-Orenia	1	Animal distal gut
Specialist edge (generalist vertex pair)	Spartobacteria-Ornatilinea	1	Animal distal gut
Specialist edge (generalist vertex pair)	Spartobacteria-Oscillibacter	1	Animal distal gut
Specialist edge (generalist vertex pair)	Spartobacteria-Persicobacter	1	Animal distal gut
Specialist edge (generalist vertex pair)	Spartobacteria-Phaeospirillum	1	Animal distal gut
Specialist edge (generalist vertex pair)	Spartobacteria-Ralstonia	1	Animal distal gut
Specialist edge (generalist vertex pair)	Spartobacteria-Sandaracinus	1	Animal distal gut
Specialist edge (generalist vertex pair)	Spartobacteria-Siphonobacter	1	Animal distal gut
Specialist edge (generalist vertex pair)	Spartobacteria-Sorangium	1	Animal distal gut
Specialist edge (generalist vertex pair)	Spartobacteria-Sphingobacterium	1	Animal distal gut
Specialist edge (generalist vertex pair)	Spartobacteria-Sporobacter	1	Animal distal gut
Specialist edge (generalist vertex pair)	Spartobacteria-SR1	1	Animal distal gut
Specialist edge (generalist vertex pair)	Spartobacteria-Subdivision5	1	Animal distal gut
Specialist edge (generalist vertex pair)	Spartobacteria-Sulfuricella	1	Animal distal gut
Specialist edge (generalist vertex pair)	Spartobacteria-Tangfeifania	1	Animal distal gut
Specialist edge (generalist vertex pair)	Spartobacteria-Tepidimicrobium	1	Animal distal gut
Specialist edge (generalist vertex pair)	Sphingobacterium-Clostridium_III	1	Animal distal gut
Specialist edge (generalist vertex pair)	Sphingobacterium-Elusimicrobium	1	Animal distal gut
Specialist edge (generalist vertex pair)	Sphingobacterium-Labilithrix	1	Animal distal gut
Specialist edge (generalist vertex pair)	Sphingobacterium-Methylocapsa	1	Animal distal gut
Specialist edge (generalist vertex pair)	Sphingobacterium-Sandaracinus	1	Animal distal gut
Specialist edge (generalist vertex pair)	Sphingobium-Latescibacteria	1	Animal distal gut
Specialist edge (generalist vertex pair)	Sphingomonas-Acinetobacter	1	Animal distal gut
Specialist edge (generalist vertex pair)	Sphingomonas-Chlorobium	1	Animal distal gut
Specialist edge (generalist vertex pair)	Sphingomonas-Latescibacteria	1	Animal distal gut
Specialist edge (generalist vertex pair)	Sphingomonas-Parcubacteria	1	Animal distal gut
Specialist edge (generalist vertex pair)	Sphingomonas-Solirubrobacter	1	Animal distal gut
Specialist edge (generalist vertex pair)	Sphingomonas-Sorangium	1	Animal distal gut
Specialist edge (generalist vertex pair)	Sphingomonas-Sphingobacterium	1	Animal distal gut
Specialist edge (generalist vertex pair)	Sphingomonas-Zavarzinella	1	Animal distal gut
Specialist edge (generalist vertex pair)	Sphingorhabdus-Gp10	1	Animal distal gut
Specialist edge (generalist vertex pair)	Sphingorhabdus-Sphingobacterium	1	Animal distal gut
Specialist edge (generalist vertex pair)	Sporobacter-Aestuariispira	1	Animal distal gut
Specialist edge (generalist vertex pair)	Sporobacter-Aggregicoccus	1	Animal distal gut
Specialist edge (generalist vertex pair)	Sporobacter-Aminomonas	1	Animal distal gut
Specialist edge (generalist vertex pair)	Sporobacter-Anaerostipes	1	Animal distal gut
Specialist edge (generalist vertex pair)	Sporobacter-Armatimonas/Armatimonadetes_gp1	1	Animal distal gut
Specialist edge (generalist vertex pair)	Sporobacter-Bradymonas	1	Animal distal gut
Specialist edge (generalist vertex pair)	Sporobacter-Cellulosilyticum	1	Animal distal gut
Specialist edge (generalist vertex pair)	Sporobacter-Clostridium_III	1	Animal distal gut
Specialist edge (generalist vertex pair)	Sporobacter-Clostridium_sensu_stricto	1	Animal distal gut
Specialist edge (generalist vertex pair)	Sporobacter-Desulforegula	1	Animal distal gut
Specialist edge (generalist vertex pair)	Sporobacter-Desulfovibrio	1	Animal distal gut
Specialist edge (generalist vertex pair)	Sporobacter-Flavonifractor	1	Animal distal gut
Specialist edge (generalist vertex pair)	Sporobacter-Gemmata	1	Animal distal gut
Specialist edge (generalist vertex pair)	Sporobacter-Geopsychrobacter	1	Animal distal gut
Specialist edge (generalist vertex pair)	Sporobacter-Gp16	1	Animal distal gut
Specialist edge (generalist vertex pair)	Sporobacter-Gp6	1	Animal distal gut
Specialist edge (generalist vertex pair)	Sporobacter-GpVIII	1	Animal distal gut
Specialist edge (generalist vertex pair)	Sporobacter-GpXIII	1	Animal distal gut
Specialist edge (generalist vertex pair)	Sporobacter-Kofleria	1	Animal distal gut
Specialist edge (generalist vertex pair)	Sporobacter-Labilithrix	1	Animal distal gut
Specialist edge (generalist vertex pair)	Sporobacter-Lactobacillus	1	Animal distal gut
Specialist edge (generalist vertex pair)	Sporobacter-Legionella	1	Animal distal gut
Specialist edge (generalist vertex pair)	Sporobacter-Limisphaera	1	Animal distal gut
Specialist edge (generalist vertex pair)	Sporobacter-Methylocapsa	1	Animal distal gut
Specialist edge (generalist vertex pair)	Sporobacter-Mycoplasma	1	Animal distal gut
Specialist edge (generalist vertex pair)	Sporobacter-Oceanibaculum	1	Animal distal gut
Specialist edge (generalist vertex pair)	Sporobacter-Ornatilinea	1	Animal distal gut
Specialist edge (generalist vertex pair)	Sporobacter-Parasporobacterium	1	Animal distal gut
Specialist edge (generalist vertex pair)	Sporobacter-Persicobacter	1	Animal distal gut
Specialist edge (generalist vertex pair)	Sporobacter-Polycladomyces	1	Animal distal gut
Specialist edge (generalist vertex pair)	Sporobacter-Rubinisphaera	1	Animal distal gut
Specialist edge (generalist vertex pair)	Sporobacter-Sandaracinus	1	Animal distal gut
Specialist edge (generalist vertex pair)	Sporobacter-Simkania	1	Animal distal gut
Specialist edge (generalist vertex pair)	Sporobacter-Siphonobacter	1	Animal distal gut
Specialist edge (generalist vertex pair)	Sporobacter-Sporobacter	1	Animal distal gut
Specialist edge (generalist vertex pair)	Sporobacter-SR1	1	Animal distal gut
Specialist edge (generalist vertex pair)	Sporobacter-Subdivision3	1	Animal distal gut
Specialist edge (generalist vertex pair)	Sporobacter-Subdivision5	1	Animal distal gut
Specialist edge (generalist vertex pair)	Sporobacter-Sulfuricella	1	Animal distal gut
Specialist edge (generalist vertex pair)	Sporobacter-Tepidimicrobium	1	Animal distal gut
Specialist edge (generalist vertex pair)	Sporobacter-Vampirovibrio	1	Animal distal gut
Specialist edge (generalist vertex pair)	Sporobacter-Virgisporangium	1	Animal distal gut
Specialist edge (generalist vertex pair)	Sporobacter-WPS-1	1	Animal distal gut
Specialist edge (generalist vertex pair)	Sporobacter-Zavarzinella	1	Animal distal gut
Specialist edge (generalist vertex pair)	SR1-Aminomonas	1	Animal distal gut
Specialist edge (generalist vertex pair)	SR1-Armatimonadetes_gp2	1	Animal distal gut
Specialist edge (generalist vertex pair)	SR1-Bacteroides	1	Animal distal gut
Specialist edge (generalist vertex pair)	SR1-Cellulosilyticum	1	Animal distal gut
Specialist edge (generalist vertex pair)	SR1-Flavihumibacter	1	Animal distal gut
Specialist edge (generalist vertex pair)	SR1-Gp2	1	Animal distal gut
Specialist edge (generalist vertex pair)	SR1-Isosphaera	1	Animal distal gut
Specialist edge (generalist vertex pair)	SR1-Kaistia	1	Animal distal gut
Specialist edge (generalist vertex pair)	SR1-Microgenomates	1	Animal distal gut
Specialist edge (generalist vertex pair)	SR1-Nonomuraea	1	Animal distal gut
Specialist edge (generalist vertex pair)	SR1-Polycladomyces	1	Animal distal gut
Specialist edge (generalist vertex pair)	SR1-Ruminococcus	1	Animal distal gut
Specialist edge (generalist vertex pair)	SR1-Sorangium	1	Animal distal gut
Specialist edge (generalist vertex pair)	SR1-Spiroplasma	1	Animal distal gut
Specialist edge (generalist vertex pair)	SR1-Steroidobacter	1	Animal distal gut
Specialist edge (generalist vertex pair)	Steroidobacter-Anaerostipes	1	Animal distal gut
Specialist edge (generalist vertex pair)	Steroidobacter-Ruminococcus	1	Animal distal gut
Specialist edge (generalist vertex pair)	Subdivision3-Aminomonas	1	Animal distal gut
Specialist edge (generalist vertex pair)	Subdivision3-Armatimonadetes_gp2	1	Animal distal gut
Specialist edge (generalist vertex pair)	Subdivision3-Cerasibacillus	1	Animal distal gut
Specialist edge (generalist vertex pair)	Subdivision3-Desulfuromonas	1	Animal distal gut
Specialist edge (generalist vertex pair)	Subdivision3-GpXIII	1	Animal distal gut
Specialist edge (generalist vertex pair)	Subdivision3-Legionella	1	Animal distal gut
Specialist edge (generalist vertex pair)	Subdivision3-Methylophaga	1	Animal distal gut
Specialist edge (generalist vertex pair)	Subdivision3-Ruminococcus	1	Animal distal gut
Specialist edge (generalist vertex pair)	Subdivision3-Virgisporangium	1	Animal distal gut
Specialist edge (generalist vertex pair)	Subdivision5-Adlercreutzia	1	Animal distal gut
Specialist edge (generalist vertex pair)	Subdivision5-Clostridium_XlVa	1	Animal distal gut
Specialist edge (generalist vertex pair)	Subdivision5-Desulfatiglans	1	Animal distal gut
Specialist edge (generalist vertex pair)	Subdivision5-Gp3	1	Animal distal gut
Specialist edge (generalist vertex pair)	Subdivision5-Hydrocarboniphaga	1	Animal distal gut
Specialist edge (generalist vertex pair)	Subdivision5-Porphyromonas	1	Animal distal gut
Specialist edge (generalist vertex pair)	Subdivision5-Thermodesulfovibrio	1	Animal distal gut
Specialist edge (generalist vertex pair)	Sulfuricella-Clostridium_XlVa	1	Animal distal gut
Specialist edge (generalist vertex pair)	Sulfuricella-Parcubacteria	1	Animal distal gut
Specialist edge (generalist vertex pair)	Symbiobacterium-Leptospira	1	Animal distal gut
Specialist edge (generalist vertex pair)	Syntrophorhabdus-Anaerostipes	1	Animal distal gut
Specialist edge (generalist vertex pair)	Syntrophorhabdus-Arenimonas	1	Animal distal gut
Specialist edge (generalist vertex pair)	Syntrophorhabdus-Armatimonadetes_gp2	1	Animal distal gut
Specialist edge (generalist vertex pair)	Syntrophorhabdus-Desulfobulbus	1	Animal distal gut
Specialist edge (generalist vertex pair)	Syntrophorhabdus-Gemmata	1	Animal distal gut
Specialist edge (generalist vertex pair)	Syntrophorhabdus-Gp2	1	Animal distal gut
Specialist edge (generalist vertex pair)	Syntrophorhabdus-Gp4	1	Animal distal gut
Specialist edge (generalist vertex pair)	Syntrophorhabdus-Ornatilinea	1	Animal distal gut
Specialist edge (generalist vertex pair)	Syntrophorhabdus-Parasporobacterium	1	Animal distal gut
Specialist edge (generalist vertex pair)	Syntrophorhabdus-Persicobacter	1	Animal distal gut
Specialist edge (generalist vertex pair)	Syntrophorhabdus-Sandaracinobacter	1	Animal distal gut
Specialist edge (generalist vertex pair)	Syntrophorhabdus-Singulisphaera	1	Animal distal gut
Specialist edge (generalist vertex pair)	Syntrophorhabdus-Solirubrobacter	1	Animal distal gut
Specialist edge (generalist vertex pair)	Syntrophorhabdus-Sorangium	1	Animal distal gut
Specialist edge (generalist vertex pair)	Syntrophorhabdus-Subdivision5	1	Animal distal gut
Specialist edge (generalist vertex pair)	Taonella-Aminomonas	1	Animal distal gut
Specialist edge (generalist vertex pair)	Taonella-GpXIII	1	Animal distal gut
Specialist edge (generalist vertex pair)	Tepidimicrobium-Anaerostipes	1	Animal distal gut
Specialist edge (generalist vertex pair)	Tepidimicrobium-Armatimonadetes_gp2	1	Animal distal gut
Specialist edge (generalist vertex pair)	Tepidimicrobium-GpXIII	1	Animal distal gut
Specialist edge (generalist vertex pair)	Tepidimicrobium-Microgenomates	1	Animal distal gut
Specialist edge (generalist vertex pair)	Tepidimicrobium-Parasporobacterium	1	Animal distal gut
Specialist edge (generalist vertex pair)	Tepidimicrobium-Parcubacteria	1	Animal distal gut
Specialist edge (generalist vertex pair)	Thermaerobacter-Arenimonas	1	Animal distal gut
Specialist edge (generalist vertex pair)	Thermaerobacter-Gp2	1	Animal distal gut
Specialist edge (generalist vertex pair)	Thermaerobacter-Halobacteriovorax	1	Animal distal gut
Specialist edge (generalist vertex pair)	Thermodesulfovibrio-Arenimonas	1	Animal distal gut
Specialist edge (generalist vertex pair)	Thermodesulfovibrio-Chlorobium	1	Animal distal gut
Specialist edge (generalist vertex pair)	Thermodesulfovibrio-Gp10	1	Animal distal gut
Specialist edge (generalist vertex pair)	Thermodesulfovibrio-Gp3	1	Animal distal gut
Specialist edge (generalist vertex pair)	Thermodesulfovibrio-Latescibacteria	1	Animal distal gut
Specialist edge (generalist vertex pair)	Thermodesulfovibrio-Subdivision3	1	Animal distal gut
Specialist edge (generalist vertex pair)	Thermodesulfovibrio-Tangfeifania	1	Animal distal gut
Specialist edge (generalist vertex pair)	Thermodesulfovibrio-Thermomarinilinea	1	Animal distal gut
Specialist edge (generalist vertex pair)	Thermosporothrix-Gp10	1	Animal distal gut
Specialist edge (generalist vertex pair)	Treponema-Acinetobacter	1	Animal distal gut
Specialist edge (generalist vertex pair)	Treponema-Gp10	1	Animal distal gut
Specialist edge (generalist vertex pair)	Vampirovibrio-Nisaea	1	Animal distal gut
Specialist edge (generalist vertex pair)	Vampirovibrio-Sphingobacterium	1	Animal distal gut
Specialist edge (generalist vertex pair)	Vibrio-Parcubacteria	1	Animal distal gut
Specialist edge (generalist vertex pair)	Virgibacillus-Ruminococcus	1	Animal distal gut
Specialist edge (generalist vertex pair)	Vulgatibacter-Citrobacter	1	Animal distal gut
Specialist edge (generalist vertex pair)	Vulgatibacter-Parcubacteria	1	Animal distal gut
Specialist edge (generalist vertex pair)	Woesearchaeota_Incertae_Sedis_AR16-Aminomonas	1	Animal distal gut
Specialist edge (generalist vertex pair)	Woesearchaeota_Incertae_Sedis_AR16-Armatimonadetes_gp2	1	Animal distal gut
Specialist edge (generalist vertex pair)	Woesearchaeota_Incertae_Sedis_AR16-Cerasibacillus	1	Animal distal gut
Specialist edge (generalist vertex pair)	Woesearchaeota_Incertae_Sedis_AR16-Clostridium_III	1	Animal distal gut
Specialist edge (generalist vertex pair)	Woesearchaeota_Incertae_Sedis_AR16-Gp3	1	Animal distal gut
Specialist edge (generalist vertex pair)	Woesearchaeota_Incertae_Sedis_AR16-GpI	1	Animal distal gut
Specialist edge (generalist vertex pair)	Woesearchaeota_Incertae_Sedis_AR16-GpXIII	1	Animal distal gut
Specialist edge (generalist vertex pair)	Woesearchaeota_Incertae_Sedis_AR16-Microgenomates	1	Animal distal gut
Specialist edge (generalist vertex pair)	Woesearchaeota_Incertae_Sedis_AR16-Nisaea	1	Animal distal gut
Specialist edge (generalist vertex pair)	Woesearchaeota_Incertae_Sedis_AR16-Ornatilinea	1	Animal distal gut
Specialist edge (generalist vertex pair)	Woesearchaeota_Incertae_Sedis_AR16-Persicobacter	1	Animal distal gut
Specialist edge (generalist vertex pair)	Woesearchaeota_Incertae_Sedis_AR16-Ralstonia	1	Animal distal gut
Specialist edge (generalist vertex pair)	Woesearchaeota_Incertae_Sedis_AR16-Solirubrobacter	1	Animal distal gut
Specialist edge (generalist vertex pair)	Woesearchaeota_Incertae_Sedis_AR16-Sorangium	1	Animal distal gut
Specialist edge (generalist vertex pair)	Woesearchaeota_Incertae_Sedis_AR16-Tepidimicrobium	1	Animal distal gut
Specialist edge (generalist vertex pair)	WPS-1-Armatimonadetes_gp2	1	Animal distal gut
Specialist edge (generalist vertex pair)	WPS-1-Gp10	1	Animal distal gut
Specialist edge (generalist vertex pair)	Zavarzinella-Acinetobacter	1	Animal distal gut
Specialist edge (generalist vertex pair)	Zavarzinella-Anaerorhabdus	1	Animal distal gut
Specialist edge (generalist vertex pair)	Zavarzinella-Armatimonadetes_gp2	1	Animal distal gut
Specialist edge (generalist vertex pair)	Zavarzinella-Azospirillum	1	Animal distal gut
Specialist edge (generalist vertex pair)	Zavarzinella-Blastopirellula	1	Animal distal gut
Specialist edge (generalist vertex pair)	Zavarzinella-Chlorobium	1	Animal distal gut
Specialist edge (generalist vertex pair)	Zavarzinella-Desulfobulbus	1	Animal distal gut
Specialist edge (generalist vertex pair)	Zavarzinella-Desulfuromonas	1	Animal distal gut
Specialist edge (generalist vertex pair)	Zavarzinella-Glycomyces	1	Animal distal gut
Specialist edge (generalist vertex pair)	Zavarzinella-Gp10	1	Animal distal gut
Specialist edge (generalist vertex pair)	Zavarzinella-Gp6	1	Animal distal gut
Specialist edge (generalist vertex pair)	Zavarzinella-Luteolibacter	1	Animal distal gut
Specialist edge (generalist vertex pair)	Zavarzinella-Nonomuraea	1	Animal distal gut
Specialist edge (generalist vertex pair)	Zavarzinella-Parasporobacterium	1	Animal distal gut
Specialist edge (generalist vertex pair)	Zavarzinella-Parcubacteria	1	Animal distal gut
Specialist edge (generalist vertex pair)	Zavarzinella-Persicobacter	1	Animal distal gut
Specialist edge (generalist vertex pair)	Zavarzinella-Prolixibacter	1	Animal distal gut
Specialist edge (generalist vertex pair)	Zavarzinella-Sandaracinobacter	1	Animal distal gut
Specialist edge (generalist vertex pair)	Zavarzinella-SR1	1	Animal distal gut
Specialist edge (generalist vertex pair)	Zavarzinella-Steroidobacter	1	Animal distal gut
Specialist edge (generalist vertex pair)	Zavarzinella-Tepidimicrobium	1	Animal distal gut
Specialist edge (generalist vertex pair)	Zavarzinella-Vulgatibacter	1	Animal distal gut
Specialist edge (generalist vertex pair)	Gp6-Hyphomonas	2	Animal proximal gut
Specialist edge (generalist vertex pair)	Acidipila-Pseudobacteroides	1	Animal proximal gut
Specialist edge (generalist vertex pair)	Acinetobacter-Hyphomonas	1	Animal proximal gut
Specialist edge (generalist vertex pair)	Aminicenantes-Rhodobaca	1	Animal proximal gut
Specialist edge (generalist vertex pair)	Bacteroides-Gp6	1	Animal proximal gut
Specialist edge (generalist vertex pair)	Bacteroides-Hyphomonas	1	Animal proximal gut
Specialist edge (generalist vertex pair)	Chthonomonas/Armatimonadetes_gp3-Hyphomonas	1	Animal proximal gut
Specialist edge (generalist vertex pair)	Clostridium_sensu_stricto-Rickettsia	1	Animal proximal gut
Specialist edge (generalist vertex pair)	Deefgea-Alcanivorax	1	Animal proximal gut
Specialist edge (generalist vertex pair)	Deefgea-Aminicenantes	1	Animal proximal gut
Specialist edge (generalist vertex pair)	Deefgea-Gp2	1	Animal proximal gut
Specialist edge (generalist vertex pair)	Deefgea-Pseudobacteroides	1	Animal proximal gut
Specialist edge (generalist vertex pair)	Deefgea-Ralstonia	1	Animal proximal gut
Specialist edge (generalist vertex pair)	Demequina-Hymenobacter	1	Animal proximal gut
Specialist edge (generalist vertex pair)	Desulfoconvexum-Gp2	1	Animal proximal gut
Specialist edge (generalist vertex pair)	Desulfoconvexum-WPS-1	1	Animal proximal gut
Specialist edge (generalist vertex pair)	Dysgonomonas-Hyphomonas	1	Animal proximal gut
Specialist edge (generalist vertex pair)	Dysgonomonas-Lactobacillus	1	Animal proximal gut
Specialist edge (generalist vertex pair)	Gp17-Parcubacteria	1	Animal proximal gut
Specialist edge (generalist vertex pair)	Gp19-WPS-1	1	Animal proximal gut
Specialist edge (generalist vertex pair)	Gp2-Zavarzinella	1	Animal proximal gut
Specialist edge (generalist vertex pair)	Gp3-Gp6	1	Animal proximal gut
Specialist edge (generalist vertex pair)	Gp3-WPS-1	1	Animal proximal gut
Specialist edge (generalist vertex pair)	Gp6-Gp6	1	Animal proximal gut
Specialist edge (generalist vertex pair)	Gp6-Micrococcus	1	Animal proximal gut
Specialist edge (generalist vertex pair)	Gp6-Microgenomates	1	Animal proximal gut
Specialist edge (generalist vertex pair)	Gp6-Ralstonia	1	Animal proximal gut
Specialist edge (generalist vertex pair)	Gp6-Roseospira	1	Animal proximal gut
Specialist edge (generalist vertex pair)	Gp6-Spiroplasma	1	Animal proximal gut
Specialist edge (generalist vertex pair)	Gp6-Woesearchaeota_Incertae_Sedis_AR16	1	Animal proximal gut
Specialist edge (generalist vertex pair)	Gp6-Zymobacter	1	Animal proximal gut
Specialist edge (generalist vertex pair)	Hydrocarboniphaga-Corallomonas	1	Animal proximal gut
Specialist edge (generalist vertex pair)	Hydrocarboniphaga-Dysgonomonas	1	Animal proximal gut
Specialist edge (generalist vertex pair)	Hydrocarboniphaga-Mycoplasma	1	Animal proximal gut
Specialist edge (generalist vertex pair)	Isosphaera-Conexibacter	1	Animal proximal gut
Specialist edge (generalist vertex pair)	Isosphaera-Micrococcus	1	Animal proximal gut
Specialist edge (generalist vertex pair)	Isosphaera-Roseomonas	1	Animal proximal gut
Specialist edge (generalist vertex pair)	Lactobacillus-Corallomonas	1	Animal proximal gut
Specialist edge (generalist vertex pair)	Marinobacter-Gp6	1	Animal proximal gut
Specialist edge (generalist vertex pair)	Marinobacter-Hymenobacter	1	Animal proximal gut
Specialist edge (generalist vertex pair)	Marinobacter-Pseudobacteroides	1	Animal proximal gut
Specialist edge (generalist vertex pair)	Marinobacter-Treponema	1	Animal proximal gut
Specialist edge (generalist vertex pair)	Methanobrevibacter-Gp6	1	Animal proximal gut
Specialist edge (generalist vertex pair)	Methanobrevibacter-Parcubacteria	1	Animal proximal gut
Specialist edge (generalist vertex pair)	Micrococcus-Microgenomates	1	Animal proximal gut
Specialist edge (generalist vertex pair)	Micrococcus-Woesearchaeota_Incertae_Sedis_AR16	1	Animal proximal gut
Specialist edge (generalist vertex pair)	Microgenomates-Treponema	1	Animal proximal gut
Specialist edge (generalist vertex pair)	Omnitrophica-Armatimonadetes_gp2	1	Animal proximal gut
Specialist edge (generalist vertex pair)	Omnitrophica-Gp6	1	Animal proximal gut
Specialist edge (generalist vertex pair)	Omnitrophica-Pseudobacteroides	1	Animal proximal gut
Specialist edge (generalist vertex pair)	Peptostreptococcus-Hydrocarboniphaga	1	Animal proximal gut
Specialist edge (generalist vertex pair)	Peptostreptococcus-Hyphomonas	1	Animal proximal gut
Specialist edge (generalist vertex pair)	Prevotella-Hyphomonas	1	Animal proximal gut
Specialist edge (generalist vertex pair)	Prevotella-Micrococcus	1	Animal proximal gut
Specialist edge (generalist vertex pair)	Roseomonas-Hyphomonas	1	Animal proximal gut
Specialist edge (generalist vertex pair)	Roseospira-Alcanivorax	1	Animal proximal gut
Specialist edge (generalist vertex pair)	Roseospira-Aminicenantes	1	Animal proximal gut
Specialist edge (generalist vertex pair)	Roseospira-Hyphomonas	1	Animal proximal gut
Specialist edge (generalist vertex pair)	Singulisphaera-Conexibacter	1	Animal proximal gut
Specialist edge (generalist vertex pair)	Sporobacter-Desulfonatronum	1	Animal proximal gut
Specialist edge (generalist vertex pair)	Syntrophus-Glycomyces	1	Animal proximal gut
Specialist edge (generalist vertex pair)	Taonella-Dysgonomonas	1	Animal proximal gut
Specialist edge (generalist vertex pair)	Tardiphaga-Armatimonadetes_gp2	1	Animal proximal gut
Specialist edge (generalist vertex pair)	Tardiphaga-Hydrocarboniphaga	1	Animal proximal gut
Specialist edge (generalist vertex pair)	Tardiphaga-Hyphomonas	1	Animal proximal gut
Specialist edge (generalist vertex pair)	Tardiphaga-Lactobacillus	1	Animal proximal gut
Specialist edge (generalist vertex pair)	Tardiphaga-Taonella	1	Animal proximal gut
Specialist edge (generalist vertex pair)	Treponema-Conexibacter	1	Animal proximal gut
Specialist edge (generalist vertex pair)	Treponema-Spiroplasma	1	Animal proximal gut
Specialist edge (generalist vertex pair)	Woesearchaeota_Incertae_Sedis_AR16-Gp6	1	Animal proximal gut
Specialist edge (generalist vertex pair)	Woesearchaeota_Incertae_Sedis_AR16-Treponema	1	Animal proximal gut
Specialist edge (generalist vertex pair)	Woesearchaeota_Incertae_Sedis_AR16-WPS-1	1	Animal proximal gut
Specialist edge (generalist vertex pair)	WPS-1-Thiohalomonas	1	Animal proximal gut
Specialist edge (generalist vertex pair)	Zavarzinella-Armatimonadetes_gp2	1	Animal proximal gut
Specialist edge (generalist vertex pair)	Adlercreutzia-Zavarzinella	2	Animal secretion
Specialist edge (generalist vertex pair)	Methanoculleus-Treponema	2	Animal secretion
Specialist edge (generalist vertex pair)	Parcubacteria-Effusibacillus	2	Animal secretion
Specialist edge (generalist vertex pair)	Porphyromonas-Zavarzinella	2	Animal secretion
Specialist edge (generalist vertex pair)	Solirubrobacter-Zavarzinella	2	Animal secretion
Specialist edge (generalist vertex pair)	Spartobacteria-Armatimonadetes_gp2	2	Animal secretion
Specialist edge (generalist vertex pair)	Spartobacteria-Cronobacter	2	Animal secretion
Specialist edge (generalist vertex pair)	Spartobacteria-Zavarzinella	2	Animal secretion
Specialist edge (generalist vertex pair)	Sporobacter-Zavarzinella	2	Animal secretion
Specialist edge (generalist vertex pair)	Acidipila-Zavarzinella	1	Animal secretion
Specialist edge (generalist vertex pair)	Actinoallomurus-Anaerobranca	1	Animal secretion
Specialist edge (generalist vertex pair)	Actinoallomurus-Nisaea	1	Animal secretion
Specialist edge (generalist vertex pair)	Adlercreutzia-Anaerobranca	1	Animal secretion
Specialist edge (generalist vertex pair)	Adlercreutzia-Gp2	1	Animal secretion
Specialist edge (generalist vertex pair)	Adlercreutzia-Gp4	1	Animal secretion
Specialist edge (generalist vertex pair)	Adlercreutzia-Methanoculleus	1	Animal secretion
Specialist edge (generalist vertex pair)	Adlercreutzia-Parcubacteria	1	Animal secretion
Specialist edge (generalist vertex pair)	Adlercreutzia-Saccharofermentans	1	Animal secretion
Specialist edge (generalist vertex pair)	Algoriphagus-Kiloniella	1	Animal secretion
Specialist edge (generalist vertex pair)	Algoriphagus-Zavarzinella	1	Animal secretion
Specialist edge (generalist vertex pair)	Anaerorhabdus-Anaerobranca	1	Animal secretion
Specialist edge (generalist vertex pair)	Ardenticatena-Sphingobacterium	1	Animal secretion
Specialist edge (generalist vertex pair)	Armatimonadetes_gp2-Aminicenantes	1	Animal secretion
Specialist edge (generalist vertex pair)	Armatimonadetes_gp2-Gp2	1	Animal secretion
Specialist edge (generalist vertex pair)	Armatimonadetes_gp2-Thermosporothrix	1	Animal secretion
Specialist edge (generalist vertex pair)	Armatimonadetes_gp2-Zavarzinella	1	Animal secretion
Specialist edge (generalist vertex pair)	Bacteroides-Sphingobacterium	1	Animal secretion
Specialist edge (generalist vertex pair)	Blastopirellula-Sphingobacterium	1	Animal secretion
Specialist edge (generalist vertex pair)	Bradyrhizobium-Effusibacillus	1	Animal secretion
Specialist edge (generalist vertex pair)	Bradyrhizobium-Methanobrevibacter	1	Animal secretion
Specialist edge (generalist vertex pair)	Clostridium_sensu_stricto-Gp4	1	Animal secretion
Specialist edge (generalist vertex pair)	Clostridium_sensu_stricto-Methanoculleus	1	Animal secretion
Specialist edge (generalist vertex pair)	Clostridium_sensu_stricto-Thermosporothrix	1	Animal secretion
Specialist edge (generalist vertex pair)	Clostridium_sensu_stricto-Zavarzinella	1	Animal secretion
Specialist edge (generalist vertex pair)	Conexibacter-Luteolibacter	1	Animal secretion
Specialist edge (generalist vertex pair)	Cronobacter-Armatimonadetes_gp4	1	Animal secretion
Specialist edge (generalist vertex pair)	Cronobacter-Desulfatiglans	1	Animal secretion
Specialist edge (generalist vertex pair)	Cronobacter-Dysgonomonas	1	Animal secretion
Specialist edge (generalist vertex pair)	Cronobacter-Emticicia	1	Animal secretion
Specialist edge (generalist vertex pair)	Cronobacter-Gemmatimonas	1	Animal secretion
Specialist edge (generalist vertex pair)	Cronobacter-Gp2	1	Animal secretion
Specialist edge (generalist vertex pair)	Cronobacter-Gp3	1	Animal secretion
Specialist edge (generalist vertex pair)	Cronobacter-Latescibacteria	1	Animal secretion
Specialist edge (generalist vertex pair)	Cronobacter-Mucilaginibacter	1	Animal secretion
Specialist edge (generalist vertex pair)	Cronobacter-Thermodesulfovibrio	1	Animal secretion
Specialist edge (generalist vertex pair)	Cronobacter-Vampirovibrio	1	Animal secretion
Specialist edge (generalist vertex pair)	Desulfonatronum-Sphingobacterium	1	Animal secretion
Specialist edge (generalist vertex pair)	Desulfotomaculum-Treponema	1	Animal secretion
Specialist edge (generalist vertex pair)	Effusibacillus-Anaerobranca	1	Animal secretion
Specialist edge (generalist vertex pair)	Effusibacillus-Desulfitobacterium	1	Animal secretion
Specialist edge (generalist vertex pair)	Effusibacillus-Luteolibacter	1	Animal secretion
Specialist edge (generalist vertex pair)	Effusibacillus-Zavarzinella	1	Animal secretion
Specialist edge (generalist vertex pair)	Emticicia-Anaerobranca	1	Animal secretion
Specialist edge (generalist vertex pair)	Emticicia-Intestinimonas	1	Animal secretion
Specialist edge (generalist vertex pair)	Emticicia-Zavarzinella	1	Animal secretion
Specialist edge (generalist vertex pair)	Eubacterium-Zavarzinella	1	Animal secretion
Specialist edge (generalist vertex pair)	Gemmatimonas-Intestinimonas	1	Animal secretion
Specialist edge (generalist vertex pair)	Glaciecola-Sphingobacterium	1	Animal secretion
Specialist edge (generalist vertex pair)	Gp17-Gp4	1	Animal secretion
Specialist edge (generalist vertex pair)	Gp2-Emticicia	1	Animal secretion
Specialist edge (generalist vertex pair)	Gp2-Parcubacteria	1	Animal secretion
Specialist edge (generalist vertex pair)	Gp2-Treponema	1	Animal secretion
Specialist edge (generalist vertex pair)	Gp3-Anaerobranca	1	Animal secretion
Specialist edge (generalist vertex pair)	Gp3-Gp4	1	Animal secretion
Specialist edge (generalist vertex pair)	Gp3-Halochromatium	1	Animal secretion
Specialist edge (generalist vertex pair)	Gp3-Methanoculleus	1	Animal secretion
Specialist edge (generalist vertex pair)	Gp3-Parcubacteria	1	Animal secretion
Specialist edge (generalist vertex pair)	Gp4-Anaerorhabdus	1	Animal secretion
Specialist edge (generalist vertex pair)	Gp4-Effusibacillus	1	Animal secretion
Specialist edge (generalist vertex pair)	Gp4-Gp2	1	Animal secretion
Specialist edge (generalist vertex pair)	Gp4-Porphyromonas	1	Animal secretion
Specialist edge (generalist vertex pair)	Gp4-Rhodobaca	1	Animal secretion
Specialist edge (generalist vertex pair)	Gp4-Thermodesulfovibrio	1	Animal secretion
Specialist edge (generalist vertex pair)	Haliangium-Saccharofermentans	1	Animal secretion
Specialist edge (generalist vertex pair)	Haliangium-Sphingobacterium	1	Animal secretion
Specialist edge (generalist vertex pair)	Haliangium-Zavarzinella	1	Animal secretion
Specialist edge (generalist vertex pair)	Halobacteriovorax-Anaerobranca	1	Animal secretion
Specialist edge (generalist vertex pair)	Halobacteriovorax-Parcubacteria	1	Animal secretion
Specialist edge (generalist vertex pair)	Halobacteriovorax-Solirubrobacter	1	Animal secretion
Specialist edge (generalist vertex pair)	Halobacteriovorax-Sphingobacterium	1	Animal secretion
Specialist edge (generalist vertex pair)	Halobacteriovorax-Zavarzinella	1	Animal secretion
Specialist edge (generalist vertex pair)	Halochromatium-Gp4	1	Animal secretion
Specialist edge (generalist vertex pair)	Halochromatium-Haliangium	1	Animal secretion
Specialist edge (generalist vertex pair)	Halochromatium-Legionella	1	Animal secretion
[truncated: 3,529 more rows]
