# Supplementary material for: Earth microbial co-occurrence network reveals interconnection pattern across microbiomes
Source: Microbiome. 2020 Jun 4;8:82. doi: 10.1186/s40168-020-00857-2 (PMC7273686; doi:10.1186/s40168-020-00857-2)
Supplement: Supplementary file 4 — Data file S3. Dataset of negative edges. [file 40168_2020_857_MOESM3_ESM.xls]

## Sheet: Dataset3
edge	frequency	environment
Spartobacteria-Gp10	5	Animal distal gut
Solirubrobacter-Gp10	4	Animal distal gut
Clostridium_sensu_stricto-Gp10	3	Animal distal gut
Gp10-Armatimonadetes_gp2	3	Animal distal gut
Gp10-Clostridium_XlVa	3	Animal distal gut
Legionella-Gp10	3	Animal distal gut
Colwellia-Gp10	2	Animal distal gut
Gemmata-Gp10	2	Animal distal gut
Gemmiger-Gp10	2	Animal distal gut
Gp1-Gp10	2	Animal distal gut
Neochlamydia-Parcubacteria	2	Animal proximal gut
Taonella-Hymenobacter	2	Animal proximal gut
Acidipila-Gp2	1	Animal proximal gut
Acidipila-Pseudobacteroides	1	Animal proximal gut
Acidipila-WPS-1	1	Animal proximal gut
Alcanivorax-Treponema	1	Animal proximal gut
Alcanivorax-Woesearchaeota_Incertae_Sedis_AR16	1	Animal proximal gut
Alicyclobacillus-GpIIa	1	Animal proximal gut
Alicyclobacillus-Porphyromonas	1	Animal proximal gut
Bacillus-Kofleria	1	Animal proximal gut
Armatimonadetes_gp2-Zavarzinella	2	Animal secretion
Nisaea-Armatimonadetes_gp2	2	Animal secretion
Taonella-Zavarzinella	2	Animal secretion
Zavarzinella-Zavarzinella	2	Animal secretion
Adlercreutzia-Methanobrevibacter	1	Animal secretion
Adlercreutzia-Micrococcus	1	Animal secretion
Adlercreutzia-Nisaea	1	Animal secretion
Anaerorhabdus-Intestinimonas	1	Animal secretion
Armatimonadetes_gp2-Gp2	1	Animal secretion
Armatimonadetes_gp2-Gp3	1	Animal secretion
Spartobacteria-Acetohalobium	2	Animal surface
Spartobacteria-Gp10	2	Animal surface
Acetohalobium-Armatimonas/Armatimonadetes_gp1	1	Animal surface
Acetohalobium-Blastochloris	1	Animal surface
Acetohalobium-Desulfatiglans	1	Animal surface
Acetohalobium-Desulfovibrio	1	Animal surface
Acetohalobium-Effusibacillus	1	Animal surface
Acetohalobium-Phaeospirillum	1	Animal surface
Acetohalobium-Porphyromonas	1	Animal surface
Acetohalobium-Profundibacterium	1	Animal surface
Legionella-Plantactinospora	3	Plant surface
Armatimonadetes_gp2-Ethanoligenens	2	Plant surface
Ralstonia-Armatimonadetes_gp2	2	Plant surface
Thermodesulfovibrio-Anaerobranca	2	Plant surface
Thermodesulfovibrio-Gp2	2	Plant surface
Acetohalobium-Actinobacillus	1	Plant surface
Acetohalobium-Anaerobranca	1	Plant surface
Acetohalobium-Anaerorhabdus	1	Plant surface
Acetohalobium-Byssovorax	1	Plant surface
Acetohalobium-Cryptomonadaceae	1	Plant surface
Parcubacteria-Microgenomates	3	Rhizosphere
Legionella-Parcubacteria	2	Rhizosphere
Legionella-Rubrobacter	2	Rhizosphere
Parcubacteria-Parcubacteria	2	Rhizosphere
Parcubacteria-Pseudobacteroides	2	Rhizosphere
Parcubacteria-Treponema	2	Rhizosphere
Ralstonia-Parcubacteria	2	Rhizosphere
Subdivision5-Parcubacteria	2	Rhizosphere
Thermodesulfovibrio-Pseudobacteroides	2	Rhizosphere
Actinoallomurus-Methanoculleus	1	Rhizosphere
Gp10-Rubrobacter	2	Sediment (nonsaline)
Gp10-Thermodesulfovibrio	2	Sediment (nonsaline)
Gp2-Dysgonomonas	2	Sediment (nonsaline)
Gp4-Dysgonomonas	2	Sediment (nonsaline)
Gp6-Gp10	2	Sediment (nonsaline)
Gp6-Nisaea	2	Sediment (nonsaline)
Isosphaera-Corallomonas	2	Sediment (nonsaline)
Isosphaera-Treponema	2	Sediment (nonsaline)
Legionella-Clostridium_XlVa	2	Sediment (nonsaline)
Ralstonia-Niastella	2	Sediment (nonsaline)
Clostridium_sensu_stricto-Intestinimonas	2	Sediment (saline)
Legionella-WPS-1	2	Sediment (saline)
Parcubacteria-Flexibacter	2	Sediment (saline)
Prolixibacter-Armatimonadetes_gp4	2	Sediment (saline)
Acidipila-Anaerobranca	1	Sediment (saline)
Acidipila-Ethanoligenens	1	Sediment (saline)
Acinetobacter-Cronobacter	1	Sediment (saline)
Acinetobacter-Microgenomates	1	Sediment (saline)
Actinobacillus-Anaerorhabdus	1	Sediment (saline)
Actinobacillus-Chlorophyta	1	Sediment (saline)
Actinoplanes-Chlorobium	1	Soil
Actinoplanes-Latescibacteria	1	Soil
Actinoplanes-Sphingobacterium	1	Soil
Bacteroides-Citrobacter	1	Soil
Bacteroides-Sphingobacterium	1	Soil
Bacteroides-Thalassotalea	1	Soil
Bacteroides-Thermogutta	1	Soil
Cellulosilyticum-Ferruginibacter	1	Soil
Cellulosilyticum-Gp3	1	Soil
Chthonomonas/Armatimonadetes_gp3-Sphingobacterium	1	Soil
Gp6-Gp10	2	Surface (nonsaline)
Subdivision3-Desulfovibrio	2	Surface (nonsaline)
Acidipila-Desulfovibrio	1	Surface (nonsaline)
Actinoplanes-Gp2	1	Surface (nonsaline)
Actinoplanes-Steroidobacter	1	Surface (nonsaline)
Adlercreutzia-Gp10	1	Surface (nonsaline)
Anaerolinea-Algoriphagus	1	Surface (nonsaline)
Anaerolinea-Clostridium_XlVa	1	Surface (nonsaline)
Anaerolinea-Thermodesulfovibrio	1	Surface (nonsaline)
Armatimonadetes_gp2-Steroidobacter	1	Surface (nonsaline)
Armatimonadetes_gp2-Thermomarinilinea	2	Water (nonsaline)
Gp22-Hyphomonas	2	Water (nonsaline)
Legionella-Plantactinospora	2	Water (nonsaline)
Legionella-Sphingobacterium	2	Water (nonsaline)
Parcubacteria-Sphingobacterium	2	Water (nonsaline)
Parcubacteria-Thermomarinilinea	2	Water (nonsaline)
Acetohalobium-Melioribacter	1	Water (nonsaline)
Acholeplasma-Citrobacter	1	Water (nonsaline)
Acidiphilium-Gp2	1	Water (nonsaline)
Aciditerrimonas-Anaerostipes	1	Water (nonsaline)
Gp4-WPS-1	2	Water (saline)
Lactobacillus-Hymenobacter	2	Water (saline)
Lactobacillus-Pseudobacteroides	2	Water (saline)
Microgenomates-Flexibacter	2	Water (saline)
Acetohalobium-Alcanivorax	1	Water (saline)
Acetohalobium-Aminicenantes	1	Water (saline)
Acetohalobium-Dysgonomonas	1	Water (saline)
Acetohalobium-Flexibacter	1	Water (saline)
Acetohalobium-Lactobacillus	1	Water (saline)
Acetohalobium-Latescibacteria	1	Water (saline)
